# Supplementary material for: 2-(1,2-Dimethyl-1H-indol-3-yl)-1-{5-[3-(1,3-dioxolan-2-yl)phen­yl]-2-methyl­thio­phen-3-yl}-3,3,4,4,5,5-hexa­fluoro­cyclo­pent-1-ene
Source: Acta Crystallogr Sect E Struct Rep Online. 2011 Oct 29;67(Pt 11):o3051. doi: 10.1107/S1600536811043509 (PMC3247444; doi:10.1107/S1600536811043509)
Supplement: Supplementary file 1 [file e-67-o3051-sup1.cif]

##############################################################################
#                                                                            #
# This CIF contains the data in a paper accepted for publication in          #
# Acta Crystallographica Section E. It conforms to the requirements of       #
# Notes for Authors for Acta Crystallographica Section E, and has been       #
# peer reviewed under the auspices of the IUCr Commission on Journals.       #
#                                                                            #
# Full details of the Crystallographic Information File format               #
# are given in the paper "The Crystallographic Information File (CIF):       #
# a New Standard Archive File for Crystallography" by S. R. Hall, F. H.      #
# Allen and I. D. Brown [Acta Cryst. (1991), A47, 655-685].                  #
#                                                                            #
# The current version of the core CIF dictionary is obtainable from          #
# ftp://ftp.iucr.org/pub/cif_core.dic.                                       #
#                                                                            #
# Software is freely available for graphical display of the structure(s)     #
# in this CIF. For information consult the CIF software page                 #
# http://www.iucr.org/resources/cif/software.                                #
#                                                                            #
# This file may be used for bona fide research purposes within the           #
# scientific community so long as proper attribution is given to the journal # 
# article from which it was obtained.                                        #
#                                                                            #
##############################################################################
data_global
_audit_creation_method     SHELXL-97
_journal_date_recd_electronic     2011-10-14
_journal_date_accepted     2011-10-20
_journal_name_full     'Acta Crystallographica, Section E'
_journal_year     2011
_journal_volume     67
_journal_issue     11
_journal_page_first     o3051
_journal_page_last     o3051
_journal_paper_category     QO
_journal_coeditor_code     NG5249
_publ_contact_author_name     'Prof.  Dr. Liu Gang'
_publ_contact_author_address
;
Jiangxi Key Laboratory of Organic Chemistry
Jiangxi Science and Technology Normal University
Nanchang 330013
People's Republic of China
;
_publ_contact_author_email     fan200203@163.com
_publ_section_title
;\
2-(1,2-Dimethyl-1<i>H</i>-indol-3-yl)-1-{5-[3-(1,3-dioxolan-2-yl)phenyl]-2-\
methylthiophen-3-yl}-3,3,4,4,5,5-hexafluorocyclopent-1-ene
;
loop_
    _publ_author_name
    _publ_author_address
    'Li-qig Wang'
;
College of Environmental and Chemical Engineering, Applied Chemistry
Nanchang Hangkong University
Nanchang 330034
People's Republic of China
;
    'Liu-shui Yan'
;
College of Environmental and Chemical Engineering, Applied Chemistry
Nanchang Hangkong University
Nanchang 330034
People's Republic of China
;
    'Liu, Gang'
;
Jiangxi Key Laboratory of Organic Chemistry
Jiangxi Science and Technology Normal University
Nanchang 330013
People's Republic of China
;
data_I
_audit_creation_method     SHELXL-97
_chemical_name_systematic
;
2-(1,2-Dimethyl-1<i>H</i>-indol-3-yl)-1-{5-[3-(1,3-dioxolan-2-yl)phenyl]-
2-methylthiophen-3-yl}-3,3,4,4,5,5-hexafluorocyclopent-1-ene
;
_chemical_name_common     ?
_chemical_formula_moiety     'C29 H23 F6 N O2 S'
_chemical_formula_sum     'C29 H23 F6 N O2 S'
_chemical_formula_iupac     'C29 H23 F6 N O2 S'
_chemical_formula_weight     563.54
_chemical_melting_point     ?
_symmetry_cell_setting     monoclinic
_symmetry_space_group_name_H-M     'P 21/c'
loop_
    _symmetry_equiv_pos_as_xyz
    'x, y, z'
    '-x, y+1/2, -z+1/2'
    '-x, -y, -z'
    'x, -y-1/2, z-1/2'
_cell_length_a     10.7364(13)
_cell_length_b     9.8983(12)
_cell_length_c     24.020(3)
_cell_angle_alpha     90.00
_cell_angle_beta     93.1510(10)
_cell_angle_gamma     90.00
_cell_volume     2548.8(5)
_cell_formula_units_Z     4
_cell_measurement_reflns_used     8530
_cell_measurement_theta_min     2.48
_cell_measurement_theta_max     27.97
_cell_measurement_temperature     296(2)
_exptl_crystal_description     block
_exptl_crystal_colour     yellow
_exptl_crystal_size_max     0.50
_exptl_crystal_size_mid     0.38
_exptl_crystal_size_min     0.30
_exptl_crystal_density_diffrn     1.469
_exptl_crystal_density_meas     ?
_exptl_crystal_density_method     'not measured'
_exptl_crystal_F_000     1160
_exptl_absorpt_coefficient_mu     0.200
_exptl_absorpt_correction_type     multi-scan
_exptl_absorpt_process_details     '(SADABS; Sheldrick, 1996)'
_exptl_absorpt_correction_T_min     0.9063
_exptl_absorpt_correction_T_max     0.9423
_exptl_special_details
;
;
_diffrn_ambient_temperature     296(2)
_diffrn_radiation_type     MoK\a
_diffrn_radiation_wavelength     0.71073
_diffrn_radiation_source     'fine-focus sealed tube'
_diffrn_radiation_monochromator     graphite
_diffrn_measurement_device_type     'Bruker SMART APEX'
_diffrn_measurement_method     '\f and \w scans'
_diffrn_detector_area_resol_mean     ?
_diffrn_reflns_number     22213
_diffrn_reflns_av_R_equivalents     0.0243
_diffrn_reflns_av_sigmaI/netI     0.0213
_diffrn_reflns_theta_min     2.62
_diffrn_reflns_theta_max     27.50
_diffrn_reflns_theta_full     27.50
_diffrn_measured_fraction_theta_max     0.996
_diffrn_measured_fraction_theta_full     0.996
_diffrn_reflns_limit_h_min     -13
_diffrn_reflns_limit_h_max     13
_diffrn_reflns_limit_k_min     -12
_diffrn_reflns_limit_k_max     12
_diffrn_reflns_limit_l_min     -31
_diffrn_reflns_limit_l_max     31
_refine_special_details
;
Refinement of <i>F</i>^2^ against ALL reflections. The weighted <i>R</i>-factor
<i>wR</i> and goodness of fit <i>S</i> are based on <i>F</i>^2^, conventional
<i>R</i>-factors <i>R</i> are based on <i>F</i>, with <i>F</i> set to zero for
negative <i>F</i>^2^. The threshold expression of <i>F</i>^2^ >
\s(<i>F</i>^2^) is used only for calculating <i>R</i>-factors(gt) <i>etc</i>.
and is not relevant to the choice of reflections for refinement.
<i>R</i>-factors based on <i>F</i>^2^ are statistically about twice as large
as those based on <i>F</i>, and <i>R</i>- factors based on ALL data will be
even larger.
;
_reflns_number_total     5816
_reflns_number_gt     4512
_reflns_threshold_expression     I>2\s(I)
_refine_ls_structure_factor_coef     Fsqd
_refine_ls_matrix_type     full
_refine_ls_R_factor_all     0.0559
_refine_ls_R_factor_gt     0.0408
_refine_ls_wR_factor_gt     0.1115
_refine_ls_wR_factor_ref     0.1260
_refine_ls_goodness_of_fit_ref     1.030
_refine_ls_restrained_S_all     1.030
_refine_ls_number_reflns     5816
_refine_ls_number_parameters     355
_refine_ls_number_restraints     0
_refine_ls_hydrogen_treatment     constr
_refine_ls_weighting_scheme     calc
_refine_ls_weighting_details
         'calc w=1/[\s^2^(Fo^2^)+(0.0649P)^2^+0.7890P] where P=(Fo^2^+2Fc^2^)/3'
_atom_sites_solution_hydrogens     geom
_atom_sites_solution_primary     direct
_atom_sites_solution_secondary     difmap
_refine_ls_shift/su_max     0.011
_refine_ls_shift/su_mean     0.000
_refine_diff_density_max     0.251
_refine_diff_density_min     -0.258
_refine_ls_extinction_method     none
_refine_ls_extinction_coef     ?
loop_
    _atom_type_symbol
    _atom_type_description
    _atom_type_scat_dispersion_real
    _atom_type_scat_dispersion_imag
    _atom_type_scat_source
    'C' 'C' 0.0033 0.0016
                         'International Tables Vol C Tables 4.2.6.8 and 6.1.1.4'
    'H' 'H' 0.0000 0.0000
                         'International Tables Vol C Tables 4.2.6.8 and 6.1.1.4'
    'N' 'N' 0.0061 0.0033
                         'International Tables Vol C Tables 4.2.6.8 and 6.1.1.4'
    'O' 'O' 0.0106 0.0060
                         'International Tables Vol C Tables 4.2.6.8 and 6.1.1.4'
    'F' 'F' 0.0171 0.0103
                         'International Tables Vol C Tables 4.2.6.8 and 6.1.1.4'
    'S' 'S' 0.1246 0.1234
                         'International Tables Vol C Tables 4.2.6.8 and 6.1.1.4'
_computing_data_collection     'SMART (Bruker, 1997)'
_computing_cell_refinement     'SAINT (Bruker, 1997)'
_computing_data_reduction     'SAINT (Bruker, 1997)'
_computing_structure_solution     'SHELXS97 (Sheldrick, 2008)'
_computing_structure_refinement     'SHELXL97 (Sheldrick, 2008)'
_computing_molecular_graphics     'SHELXTL (Bruker, 1997)'
_computing_publication_material     'SHELXTL (Bruker, 1997)'
loop_
    _atom_site_type_symbol
    _atom_site_label
    _atom_site_fract_x
    _atom_site_fract_y
    _atom_site_fract_z
    _atom_site_U_iso_or_equiv
    _atom_site_adp_type
    _atom_site_calc_flag
    _atom_site_refinement_flags
    _atom_site_occupancy
    _atom_site_symmetry_multiplicity
    _atom_site_disorder_assembly
    _atom_site_disorder_group
    S S1 0.46926(4) 0.75926(5) 0.44072(2) 0.05075(14) Uani d . 1 1 . .
    C C2 0.5797(3) 1.4850(2) 0.26912(11) 0.0767(7) Uani d . 1 1 . .
    H H2A 0.5468 1.5124 0.2324 0.092 Uiso calc R 1 1 . .
    H H2B 0.6701 1.4859 0.2696 0.092 Uiso calc R 1 1 . .
    C C1 0.5343(2) 1.5767(2) 0.31281(11) 0.0697(6) Uani d . 1 1 . .
    H H1A 0.5936 1.6486 0.3215 0.084 Uiso calc R 1 1 . .
    H H1B 0.4543 1.6162 0.3012 0.084 Uiso calc R 1 1 . .
    C C3 0.4832(2) 1.3650(2) 0.33581(9) 0.0574(5) Uani d . 1 1 . .
    H H3 0.3919 1.3642 0.3311 0.069 Uiso calc R 1 1 . .
    O O1 0.52349(16) 1.48886(14) 0.35886(7) 0.0691(4) Uani d . 1 1 . .
    O O2 0.53560(19) 1.35553(16) 0.28268(7) 0.0788(5) Uani d . 1 1 . .
    C C9 0.44801(16) 1.14124(17) 0.38049(7) 0.0424(4) Uani d . 1 1 . .
    H H9 0.3674 1.1422 0.3642 0.051 Uiso calc R 1 1 . .
    C C8 0.48836(15) 1.03020(17) 0.41218(7) 0.0394(4) Uani d . 1 1 . .
    C C7 0.60943(17) 1.0324(2) 0.43654(8) 0.0477(4) Uani d . 1 1 . .
    H H7 0.6381 0.9596 0.4581 0.057 Uiso calc R 1 1 . .
    C C6 0.68702(18) 1.1412(2) 0.42901(8) 0.0550(5) Uani d . 1 1 . .
    H H6 0.7676 1.1409 0.4454 0.066 Uiso calc R 1 1 . .
    C C4 0.52623(17) 1.25041(18) 0.37281(8) 0.0453(4) Uani d . 1 1 . .
    C C5 0.64630(18) 1.2503(2) 0.39749(8) 0.0523(5) Uani d . 1 1 . .
    H H5 0.6989 1.3235 0.3927 0.063 Uiso calc R 1 1 . .
    C C10 0.40687(16) 0.91279(16) 0.41941(7) 0.0392(4) Uani d . 1 1 . .
    C C13 0.32653(16) 0.68064(17) 0.43779(7) 0.0438(4) Uani d . 1 1 . .
    C C12 0.23425(15) 0.76930(16) 0.42070(7) 0.0372(3) Uani d . 1 1 . .
    C C11 0.28040(15) 0.90194(16) 0.41100(7) 0.0390(4) Uani d . 1 1 . .
    H H11 0.2293 0.9741 0.4000 0.047 Uiso calc R 1 1 . .
    C C14 0.3162(2) 0.5367(2) 0.45587(10) 0.0615(5) Uani d . 1 1 . .
    H H14A 0.2382 0.5235 0.4728 0.092 Uiso calc R 1 1 . .
    H H14B 0.3837 0.5157 0.4824 0.092 Uiso calc R 1 1 . .
    H H14C 0.3201 0.4785 0.4240 0.092 Uiso calc R 1 1 . .
    C C19 0.04988(15) 0.62631(16) 0.38624(6) 0.0351(3) Uani d . 1 1 . .
    C C15 0.10223(15) 0.72872(15) 0.41630(6) 0.0357(3) Uani d . 1 1 . .
    C C18 -0.08018(16) 0.60133(17) 0.40400(7) 0.0412(4) Uani d . 1 1 . .
    C C16 0.00880(17) 0.79637(17) 0.45098(7) 0.0419(4) Uani d . 1 1 . .
    C C17 -0.11661(17) 0.73266(19) 0.43227(8) 0.0467(4) Uani d . 1 1 . .
    C C27 0.09376(15) 0.40600(16) 0.33100(7) 0.0388(3) Uani d . 1 1 . .
    C C21 0.15871(16) 0.60655(17) 0.29688(7) 0.0394(4) Uani d . 1 1 . .
    C C20 0.10126(15) 0.54940(16) 0.34138(6) 0.0367(3) Uani d . 1 1 . .
    C C26 0.05000(19) 0.29491(18) 0.35967(8) 0.0495(4) Uani d . 1 1 . .
    H H26 0.0145 0.3059 0.3938 0.059 Uiso calc R 1 1 . .
    C C22 0.14977(16) 0.38410(17) 0.28003(7) 0.0424(4) Uani d . 1 1 . .
    C C23 0.1598(2) 0.25562(19) 0.25678(9) 0.0539(5) Uani d . 1 1 . .
    H H23 0.1963 0.2429 0.2230 0.065 Uiso calc R 1 1 . .
    C C25 0.0604(2) 0.16781(19) 0.33630(10) 0.0590(5) Uani d . 1 1 . .
    H H25 0.0308 0.0932 0.3551 0.071 Uiso calc R 1 1 . .
    C C24 0.1139(2) 0.1490(2) 0.28563(10) 0.0604(5) Uani d . 1 1 . .
    H H24 0.1186 0.0623 0.2710 0.072 Uiso calc R 1 1 . .
    C C28 0.17998(19) 0.75138(18) 0.28411(8) 0.0500(4) Uani d . 1 1 . .
    H H28A 0.2667 0.7725 0.2910 0.075 Uiso calc R 1 1 . .
    H H28B 0.1309 0.8066 0.3074 0.075 Uiso calc R 1 1 . .
    H H28C 0.1561 0.7686 0.2457 0.075 Uiso calc R 1 1 . .
    C C29 0.2481(2) 0.5262(2) 0.20780(8) 0.0638(6) Uani d . 1 1 . .
    H H29A 0.3058 0.4539 0.2025 0.096 Uiso calc R 1 1 . .
    H H29B 0.2919 0.6108 0.2086 0.096 Uiso calc R 1 1 . .
    H H29C 0.1855 0.5265 0.1777 0.096 Uiso calc R 1 1 . .
    N N1 0.18883(14) 0.50697(15) 0.26043(6) 0.0442(3) Uani d . 1 1 . .
    F F6 -0.08404(11) 0.49895(11) 0.44167(5) 0.0586(3) Uani d . 1 1 . .
    F F5 -0.16255(10) 0.56709(13) 0.36180(5) 0.0624(3) Uani d . 1 1 . .
    F F4 -0.19297(12) 0.71618(14) 0.47397(6) 0.0710(4) Uani d . 1 1 . .
    F F2 0.00594(12) 0.93212(11) 0.44437(6) 0.0672(3) Uani d . 1 1 . .
    F F1 0.03219(11) 0.77538(14) 0.50619(4) 0.0639(3) Uani d . 1 1 . .
    F F3 -0.17684(12) 0.81256(14) 0.39387(6) 0.0727(4) Uani d . 1 1 . .
loop_
    _atom_site_aniso_label
    _atom_site_aniso_U_11
    _atom_site_aniso_U_22
    _atom_site_aniso_U_33
    _atom_site_aniso_U_12
    _atom_site_aniso_U_13
    _atom_site_aniso_U_23
    S1 0.0373(2) 0.0444(3) 0.0708(3) 0.00047(18) 0.0052(2) 0.0026(2)
    C2 0.0806(16) 0.0674(15) 0.0844(16) -0.0038(12) 0.0267(13) 0.0159(12)
    C1 0.0631(14) 0.0481(11) 0.0991(18) -0.0011(10) 0.0144(12) 0.0125(11)
    C3 0.0507(11) 0.0501(11) 0.0722(13) -0.0103(9) 0.0109(10) 0.0030(9)
    O1 0.0832(11) 0.0417(7) 0.0850(11) -0.0074(7) 0.0272(9) -0.0044(7)
    O2 0.1211(15) 0.0564(9) 0.0603(9) -0.0133(9) 0.0182(9) 0.0006(7)
    C9 0.0356(8) 0.0440(9) 0.0476(9) -0.0075(7) 0.0042(7) -0.0071(7)
    C8 0.0384(8) 0.0429(9) 0.0374(8) -0.0070(7) 0.0063(6) -0.0094(7)
    C7 0.0415(9) 0.0552(11) 0.0461(9) -0.0045(8) 0.0002(7) -0.0056(8)
    C6 0.0385(9) 0.0708(13) 0.0552(11) -0.0129(9) -0.0019(8) -0.0087(10)
    C4 0.0434(9) 0.0431(9) 0.0502(10) -0.0082(7) 0.0109(7) -0.0078(7)
    C5 0.0448(10) 0.0540(11) 0.0589(11) -0.0199(8) 0.0092(8) -0.0110(9)
    C10 0.0411(9) 0.0377(8) 0.0391(8) -0.0045(7) 0.0053(7) -0.0053(6)
    C13 0.0425(9) 0.0388(9) 0.0508(10) -0.0024(7) 0.0091(7) -0.0007(7)
    C12 0.0391(8) 0.0367(8) 0.0361(8) -0.0040(6) 0.0060(6) -0.0034(6)
    C11 0.0392(8) 0.0352(8) 0.0425(8) -0.0029(6) 0.0013(7) -0.0012(6)
    C14 0.0535(12) 0.0451(11) 0.0870(15) 0.0018(9) 0.0132(11) 0.0143(10)
    C19 0.0383(8) 0.0342(8) 0.0330(7) -0.0025(6) 0.0045(6) 0.0039(6)
    C15 0.0383(8) 0.0343(8) 0.0349(7) -0.0024(6) 0.0059(6) 0.0021(6)
    C18 0.0384(9) 0.0442(9) 0.0409(8) -0.0072(7) 0.0021(7) 0.0051(7)
    C16 0.0494(10) 0.0380(8) 0.0391(8) -0.0008(7) 0.0109(7) -0.0005(7)
    C17 0.0409(9) 0.0526(10) 0.0476(9) 0.0046(8) 0.0105(7) 0.0065(8)
    C27 0.0403(9) 0.0367(8) 0.0393(8) -0.0028(7) -0.0003(7) -0.0005(6)
    C21 0.0408(9) 0.0404(9) 0.0373(8) -0.0059(7) 0.0040(7) -0.0007(6)
    C20 0.0395(8) 0.0350(8) 0.0358(8) -0.0060(6) 0.0030(6) 0.0002(6)
    C26 0.0570(11) 0.0399(9) 0.0515(10) -0.0055(8) 0.0033(8) 0.0063(8)
    C22 0.0433(9) 0.0405(9) 0.0431(9) -0.0005(7) 0.0004(7) -0.0043(7)
    C23 0.0571(11) 0.0481(10) 0.0564(11) 0.0054(9) 0.0019(9) -0.0123(8)
    C25 0.0664(13) 0.0358(9) 0.0739(13) -0.0056(9) -0.0037(11) 0.0095(9)
    C24 0.0649(13) 0.0373(10) 0.0779(14) 0.0043(9) -0.0067(11) -0.0090(9)
    C28 0.0606(11) 0.0437(10) 0.0465(10) -0.0117(8) 0.0104(8) 0.0052(7)
    C29 0.0730(14) 0.0741(14) 0.0465(10) -0.0085(11) 0.0246(10) -0.0059(10)
    N1 0.0489(8) 0.0463(8) 0.0385(7) -0.0040(6) 0.0108(6) -0.0025(6)
    F6 0.0633(7) 0.0500(6) 0.0646(7) -0.0054(5) 0.0230(6) 0.0172(5)
    F5 0.0442(6) 0.0782(8) 0.0638(7) -0.0133(5) -0.0051(5) -0.0084(6)
    F4 0.0568(7) 0.0845(9) 0.0753(8) -0.0072(6) 0.0349(6) -0.0066(7)
    F2 0.0781(8) 0.0367(6) 0.0900(9) 0.0017(5) 0.0336(7) -0.0054(6)
    F1 0.0649(8) 0.0909(9) 0.0365(5) -0.0039(6) 0.0086(5) -0.0064(5)
    F3 0.0695(8) 0.0693(8) 0.0777(8) 0.0233(7) -0.0101(7) 0.0093(7)
_geom_special_details
;
All e.s.d.'s (except the e.s.d. in the dihedral angle between two l.s. planes)
are estimated using the full covariance matrix. The cell e.s.d.'s are taken
into account individually in the estimation of e.s.d.'s in distances, angles
and torsion angles; correlations between e.s.d.'s in cell parameters are only
used when they are defined by crystal symmetry. An approximate (isotropic)
treatment of cell e.s.d.'s is used for estimating e.s.d.'s involving l.s.
planes.
;
loop_
    _geom_bond_atom_site_label_1
    _geom_bond_atom_site_label_2
    _geom_bond_site_symmetry_2
    _geom_bond_distance
    _geom_bond_publ_flag
    S1 C13 . 1.7167(18) ?
    S1 C10 . 1.7269(18) ?
    C2 O2 . 1.411(3) ?
    C2 C1 . 1.490(4) ?
    C2 H2A . 0.9700 ?
    C2 H2B . 0.9700 ?
    C1 O1 . 1.417(3) ?
    C1 H1A . 0.9700 ?
    C1 H1B . 0.9700 ?
    C3 O1 . 1.404(2) ?
    C3 O2 . 1.426(3) ?
    C3 C4 . 1.498(3) ?
    C3 H3 . 0.9800 ?
    C9 C4 . 1.387(2) ?
    C9 C8 . 1.392(2) ?
    C9 H9 . 0.9300 ?
    C8 C7 . 1.396(2) ?
    C8 C10 . 1.471(2) ?
    C7 C6 . 1.380(3) ?
    C7 H7 . 0.9300 ?
    C6 C5 . 1.376(3) ?
    C6 H6 . 0.9300 ?
    C4 C5 . 1.389(3) ?
    C5 H5 . 0.9300 ?
    C10 C11 . 1.366(2) ?
    C13 C12 . 1.369(2) ?
    C13 C14 . 1.496(2) ?
    C12 C11 . 1.427(2) ?
    C12 C15 . 1.471(2) ?
    C11 H11 . 0.9300 ?
    C14 H14A . 0.9600 ?
    C14 H14B . 0.9600 ?
    C14 H14C . 0.9600 ?
    C19 C15 . 1.349(2) ?
    C19 C20 . 1.453(2) ?
    C19 C18 . 1.503(2) ?
    C15 C16 . 1.497(2) ?
    C18 F5 . 1.351(2) ?
    C18 F6 . 1.3608(19) ?
    C18 C17 . 1.527(3) ?
    C16 F1 . 1.352(2) ?
    C16 F2 . 1.353(2) ?
    C16 C17 . 1.532(3) ?
    C17 F4 . 1.339(2) ?
    C17 F3 . 1.352(2) ?
    C27 C26 . 1.393(2) ?
    C27 C22 . 1.410(2) ?
    C27 C20 . 1.443(2) ?
    C21 N1 . 1.369(2) ?
    C21 C20 . 1.384(2) ?
    C21 C28 . 1.486(2) ?
    C26 C25 . 1.385(3) ?
    C26 H26 . 0.9300 ?
    C22 N1 . 1.378(2) ?
    C22 C23 . 1.395(2) ?
    C23 C24 . 1.369(3) ?
    C23 H23 . 0.9300 ?
    C25 C24 . 1.387(3) ?
    C25 H25 . 0.9300 ?
    C24 H24 . 0.9300 ?
    C28 H28A . 0.9600 ?
    C28 H28B . 0.9600 ?
    C28 H28C . 0.9600 ?
    C29 N1 . 1.458(2) ?
    C29 H29A . 0.9600 ?
    C29 H29B . 0.9600 ?
    C29 H29C . 0.9600 ?
loop_
    _geom_angle_atom_site_label_1
    _geom_angle_atom_site_label_2
    _geom_angle_atom_site_label_3
    _geom_angle_site_symmetry_1
    _geom_angle_site_symmetry_3
    _geom_angle
    _geom_angle_publ_flag
    C13 S1 C10 . . 93.21(8) ?
    O2 C2 C1 . . 105.30(19) ?
    O2 C2 H2A . . 110.7 ?
    C1 C2 H2A . . 110.7 ?
    O2 C2 H2B . . 110.7 ?
    C1 C2 H2B . . 110.7 ?
    H2A C2 H2B . . 108.8 ?
    O1 C1 C2 . . 102.70(18) ?
    O1 C1 H1A . . 111.2 ?
    C2 C1 H1A . . 111.2 ?
    O1 C1 H1B . . 111.2 ?
    C2 C1 H1B . . 111.2 ?
    H1A C1 H1B . . 109.1 ?
    O1 C3 O2 . . 106.39(15) ?
    O1 C3 C4 . . 110.41(17) ?
    O2 C3 C4 . . 110.92(17) ?
    O1 C3 H3 . . 109.7 ?
    O2 C3 H3 . . 109.7 ?
    C4 C3 H3 . . 109.7 ?
    C3 O1 C1 . . 105.36(17) ?
    C2 O2 C3 . . 107.51(17) ?
    C4 C9 C8 . . 121.01(17) ?
    C4 C9 H9 . . 119.5 ?
    C8 C9 H9 . . 119.5 ?
    C9 C8 C7 . . 118.14(16) ?
    C9 C8 C10 . . 121.28(15) ?
    C7 C8 C10 . . 120.58(16) ?
    C6 C7 C8 . . 120.79(19) ?
    C6 C7 H7 . . 119.6 ?
    C8 C7 H7 . . 119.6 ?
    C7 C6 C5 . . 120.59(18) ?
    C7 C6 H6 . . 119.7 ?
    C5 C6 H6 . . 119.7 ?
    C9 C4 C5 . . 119.80(18) ?
    C9 C4 C3 . . 119.96(17) ?
    C5 C4 C3 . . 120.18(17) ?
    C6 C5 C4 . . 119.67(17) ?
    C6 C5 H5 . . 120.2 ?
    C4 C5 H5 . . 120.2 ?
    C11 C10 C8 . . 129.61(16) ?
    C11 C10 S1 . . 109.93(12) ?
    C8 C10 S1 . . 120.45(13) ?
    C12 C13 C14 . . 129.32(17) ?
    C12 C13 S1 . . 110.56(13) ?
    C14 C13 S1 . . 120.02(14) ?
    C13 C12 C11 . . 112.74(15) ?
    C13 C12 C15 . . 121.65(15) ?
    C11 C12 C15 . . 125.54(15) ?
    C10 C11 C12 . . 113.54(15) ?
    C10 C11 H11 . . 123.2 ?
    C12 C11 H11 . . 123.2 ?
    C13 C14 H14A . . 109.5 ?
    C13 C14 H14B . . 109.5 ?
    H14A C14 H14B . . 109.5 ?
    C13 C14 H14C . . 109.5 ?
    H14A C14 H14C . . 109.5 ?
    H14B C14 H14C . . 109.5 ?
    C15 C19 C20 . . 128.81(15) ?
    C15 C19 C18 . . 109.75(14) ?
    C20 C19 C18 . . 121.40(14) ?
    C19 C15 C12 . . 127.95(15) ?
    C19 C15 C16 . . 111.21(14) ?
    C12 C15 C16 . . 120.68(14) ?
    F5 C18 F6 . . 105.62(13) ?
    F5 C18 C19 . . 114.11(14) ?
    F6 C18 C19 . . 111.96(14) ?
    F5 C18 C17 . . 111.96(15) ?
    F6 C18 C17 . . 108.68(14) ?
    C19 C18 C17 . . 104.53(13) ?
    F1 C16 F2 . . 105.63(14) ?
    F1 C16 C15 . . 112.52(15) ?
    F2 C16 C15 . . 112.99(13) ?
    F1 C16 C17 . . 109.72(14) ?
    F2 C16 C17 . . 111.13(15) ?
    C15 C16 C17 . . 104.93(14) ?
    F4 C17 F3 . . 106.98(15) ?
    F4 C17 C18 . . 114.29(15) ?
    F3 C17 C18 . . 108.60(15) ?
    F4 C17 C16 . . 113.28(15) ?
    F3 C17 C16 . . 109.82(15) ?
    C18 C17 C16 . . 103.79(14) ?
    C26 C27 C22 . . 118.65(16) ?
    C26 C27 C20 . . 135.12(16) ?
    C22 C27 C20 . . 106.19(14) ?
    N1 C21 C20 . . 109.31(14) ?
    N1 C21 C28 . . 121.21(15) ?
    C20 C21 C28 . . 129.32(16) ?
    C21 C20 C27 . . 106.96(14) ?
    C21 C20 C19 . . 124.20(15) ?
    C27 C20 C19 . . 128.61(14) ?
    C25 C26 C27 . . 118.68(18) ?
    C25 C26 H26 . . 120.7 ?
    C27 C26 H26 . . 120.7 ?
    N1 C22 C23 . . 129.50(17) ?
    N1 C22 C27 . . 108.26(14) ?
    C23 C22 C27 . . 122.24(17) ?
    C24 C23 C22 . . 117.54(19) ?
    C24 C23 H23 . . 121.2 ?
    C22 C23 H23 . . 121.2 ?
    C26 C25 C24 . . 121.65(19) ?
    C26 C25 H25 . . 119.2 ?
    C24 C25 H25 . . 119.2 ?
    C23 C24 C25 . . 121.21(18) ?
    C23 C24 H24 . . 119.4 ?
    C25 C24 H24 . . 119.4 ?
    C21 C28 H28A . . 109.5 ?
    C21 C28 H28B . . 109.5 ?
    H28A C28 H28B . . 109.5 ?
    C21 C28 H28C . . 109.5 ?
    H28A C28 H28C . . 109.5 ?
    H28B C28 H28C . . 109.5 ?
    N1 C29 H29A . . 109.5 ?
    N1 C29 H29B . . 109.5 ?
    H29A C29 H29B . . 109.5 ?
    N1 C29 H29C . . 109.5 ?
    H29A C29 H29C . . 109.5 ?
    H29B C29 H29C . . 109.5 ?
    C21 N1 C22 . . 109.27(13) ?
    C21 N1 C29 . . 126.17(16) ?
    C22 N1 C29 . . 124.52(15) ?
loop_
    _geom_torsion_atom_site_label_1
    _geom_torsion_atom_site_label_2
    _geom_torsion_atom_site_label_3
    _geom_torsion_atom_site_label_4
    _geom_torsion_site_symmetry_1
    _geom_torsion_site_symmetry_2
    _geom_torsion_site_symmetry_3
    _geom_torsion_site_symmetry_4
    _geom_torsion
    _geom_torsion_publ_flag
    O2 C2 C1 O1 . . . . 26.9(3) ?
    O2 C3 O1 C1 . . . . 31.8(2) ?
    C4 C3 O1 C1 . . . . 152.24(17) ?
    C2 C1 O1 C3 . . . . -35.9(2) ?
    C1 C2 O2 C3 . . . . -8.2(3) ?
    O1 C3 O2 C2 . . . . -14.1(3) ?
    C4 C3 O2 C2 . . . . -134.2(2) ?
    C4 C9 C8 C7 . . . . 0.7(2) ?
    C4 C9 C8 C10 . . . . -178.57(15) ?
    C9 C8 C7 C6 . . . . -0.5(3) ?
    C10 C8 C7 C6 . . . . 178.79(16) ?
    C8 C7 C6 C5 . . . . 0.3(3) ?
    C8 C9 C4 C5 . . . . -0.7(3) ?
    C8 C9 C4 C3 . . . . 176.42(16) ?
    O1 C3 C4 C9 . . . . 140.83(17) ?
    O2 C3 C4 C9 . . . . -101.5(2) ?
    O1 C3 C4 C5 . . . . -42.0(2) ?
    O2 C3 C4 C5 . . . . 75.6(2) ?
    C7 C6 C5 C4 . . . . -0.3(3) ?
    C9 C4 C5 C6 . . . . 0.5(3) ?
    C3 C4 C5 C6 . . . . -176.59(18) ?
    C9 C8 C10 C11 . . . . -17.9(3) ?
    C7 C8 C10 C11 . . . . 162.90(17) ?
    C9 C8 C10 S1 . . . . 161.20(13) ?
    C7 C8 C10 S1 . . . . -18.0(2) ?
    C13 S1 C10 C11 . . . . 0.47(13) ?
    C13 S1 C10 C8 . . . . -178.77(14) ?
    C10 S1 C13 C12 . . . . 0.33(14) ?
    C10 S1 C13 C14 . . . . -176.36(16) ?
    C14 C13 C12 C11 . . . . 175.27(19) ?
    S1 C13 C12 C11 . . . . -1.02(19) ?
    C14 C13 C12 C15 . . . . -1.8(3) ?
    S1 C13 C12 C15 . . . . -178.09(12) ?
    C8 C10 C11 C12 . . . . 178.01(15) ?
    S1 C10 C11 C12 . . . . -1.14(18) ?
    C13 C12 C11 C10 . . . . 1.4(2) ?
    C15 C12 C11 C10 . . . . 178.36(15) ?
    C20 C19 C15 C12 . . . . -15.4(3) ?
    C18 C19 C15 C12 . . . . 166.98(15) ?
    C20 C19 C15 C16 . . . . 169.35(16) ?
    C18 C19 C15 C16 . . . . -8.30(19) ?
    C13 C12 C15 C19 . . . . -56.5(2) ?
    C11 C12 C15 C19 . . . . 126.83(19) ?
    C13 C12 C15 C16 . . . . 118.39(18) ?
    C11 C12 C15 C16 . . . . -58.3(2) ?
    C15 C19 C18 F5 . . . . 143.23(15) ?
    C20 C19 C18 F5 . . . . -34.6(2) ?
    C15 C19 C18 F6 . . . . -96.87(17) ?
    C20 C19 C18 F6 . . . . 85.28(18) ?
    C15 C19 C18 C17 . . . . 20.60(18) ?
    C20 C19 C18 C17 . . . . -157.26(15) ?
    C19 C15 C16 F1 . . . . 111.83(16) ?
    C12 C15 C16 F1 . . . . -63.85(19) ?
    C19 C15 C16 F2 . . . . -128.64(16) ?
    C12 C15 C16 F2 . . . . 55.7(2) ?
    C19 C15 C16 C17 . . . . -7.41(18) ?
    C12 C15 C16 C17 . . . . 176.91(14) ?
    F5 C18 C17 F4 . . . . 88.26(18) ?
    F6 C18 C17 F4 . . . . -28.0(2) ?
    C19 C18 C17 F4 . . . . -147.72(15) ?
    F5 C18 C17 F3 . . . . -31.07(19) ?
    F6 C18 C17 F3 . . . . -147.36(14) ?
    C19 C18 C17 F3 . . . . 92.94(16) ?
    F5 C18 C17 C16 . . . . -147.87(14) ?
    F6 C18 C17 C16 . . . . 95.84(15) ?
    C19 C18 C17 C16 . . . . -23.86(16) ?
    F1 C16 C17 F4 . . . . 22.7(2) ?
    F2 C16 C17 F4 . . . . -93.70(18) ?
    C15 C16 C17 F4 . . . . 143.86(15) ?
    F1 C16 C17 F3 . . . . 142.28(15) ?
    F2 C16 C17 F3 . . . . 25.83(19) ?
    C15 C16 C17 F3 . . . . -96.61(16) ?
    F1 C16 C17 C18 . . . . -101.77(15) ?
    F2 C16 C17 C18 . . . . 141.78(14) ?
    C15 C16 C17 C18 . . . . 19.34(17) ?
    N1 C21 C20 C27 . . . . -1.06(19) ?
    C28 C21 C20 C27 . . . . 174.27(18) ?
    N1 C21 C20 C19 . . . . -176.00(15) ?
    C28 C21 C20 C19 . . . . -0.7(3) ?
    C26 C27 C20 C21 . . . . 178.3(2) ?
    C22 C27 C20 C21 . . . . 0.73(19) ?
    C26 C27 C20 C19 . . . . -7.1(3) ?
    C22 C27 C20 C19 . . . . 175.36(16) ?
    C15 C19 C20 C21 . . . . -47.4(3) ?
    C18 C19 C20 C21 . . . . 130.03(17) ?
    C15 C19 C20 C27 . . . . 138.83(19) ?
    C18 C19 C20 C27 . . . . -43.8(2) ?
    C22 C27 C26 C25 . . . . -1.6(3) ?
    C20 C27 C26 C25 . . . . -178.92(19) ?
    C26 C27 C22 N1 . . . . -178.17(16) ?
    C20 C27 C22 N1 . . . . -0.14(19) ?
    C26 C27 C22 C23 . . . . 1.7(3) ?
    C20 C27 C22 C23 . . . . 179.72(17) ?
    N1 C22 C23 C24 . . . . 179.24(19) ?
    C27 C22 C23 C24 . . . . -0.6(3) ?
    C27 C26 C25 C24 . . . . 0.5(3) ?
    C22 C23 C24 C25 . . . . -0.6(3) ?
    C26 C25 C24 C23 . . . . 0.6(3) ?
    C20 C21 N1 C22 . . . . 1.0(2) ?
    C28 C21 N1 C22 . . . . -174.78(17) ?
    C20 C21 N1 C29 . . . . 178.59(18) ?
    C28 C21 N1 C29 . . . . 2.8(3) ?
    C23 C22 N1 C21 . . . . 179.63(19) ?
    C27 C22 N1 C21 . . . . -0.52(19) ?
    C23 C22 N1 C29 . . . . 2.0(3) ?
    C27 C22 N1 C29 . . . . -178.16(18) ?
