# Supplementary material for: 2-(1,2-Dimethyl-1H-indol-3-yl)-1-{5-[3-(1,3-dioxolan-2-yl)phen­yl]-2-methyl­thio­phen-3-yl}-3,3,4,4,5,5-hexa­fluoro­cyclo­pent-1-ene
Source: Acta Crystallogr Sect E Struct Rep Online. 2011 Oct 29;67(Pt 11):o3051. doi: 10.1107/S1600536811043509 (PMC3247444; doi:10.1107/S1600536811043509)
Supplement: Supplementary file 2 [file e-67-o3051-Isup2.hkl]

# 
# h,k,l, Fc-squared, Fo-squared, sigma(Fo-squared) and status flag 
# 
data_I
_shelx_title ' A in P2(1)/c' 
_shelx_refln_list_code          4 
_shelx_F_calc_maximum      269.14 
_exptl_crystal_F_000      1160.00 
_reflns_d_resolution_high  0.7696 
 
loop_ 
 _symmetry_equiv_pos_as_xyz 
 'x, y, z' 
 '-x, y+1/2, -z+1/2' 
 '-x, -y, -z' 
 'x, -y-1/2, z-1/2' 
 
_cell_length_a    10.7364 
_cell_length_b     9.8983 
_cell_length_c    24.0196 
_cell_angle_alpha  90.000 
_cell_angle_beta   93.151 
_cell_angle_gamma  90.000 
 
_shelx_F_squared_multiplier     1.000 
 
loop_ 
 _refln_index_h 
 _refln_index_k 
 _refln_index_l 
 _refln_F_squared_calc 
 _refln_F_squared_meas 
 _refln_F_squared_sigma 
 _refln_observed_status 
   2   0   0    27478.10    27504.21    436.14 o 
   3   0   0    28345.91    28459.37    717.86 o 
   4   0   0      902.68      887.01     10.70 o 
   5   0   0     1310.38     1480.25     17.06 o 
   6   0   0     4685.47     4615.17     48.48 o 
   7   0   0      130.39      175.88      6.59 o 
   8   0   0      399.37      388.67      9.87 o 
   9   0   0       51.52       47.23      3.97 o 
  10   0   0       30.21       29.95      3.83 o 
  11   0   0      252.83      257.18     13.50 o 
  12   0   0       23.57       15.96      6.14 o 
  13   0   0      142.41      123.37     11.05 o 
   1   1   0      873.29      896.65     14.12 o 
   2   1   0    26016.16    25174.01    504.82 o 
   3   1   0       56.51       73.21      1.51 o 
   4   1   0     1670.41     1795.55     12.74 o 
   5   1   0     3934.05     4137.00     28.10 o 
   6   1   0      523.07      434.03      5.96 o 
   7   1   0      609.36      610.80      7.15 o 
   8   1   0      471.55      470.79      6.40 o 
   9   1   0      932.08      905.96     10.21 o 
  10   1   0        2.50        3.07      2.68 o 
  11   1   0      246.94      233.38      8.94 o 
  12   1   0       96.31       94.99      7.67 o 
  13   1   0      135.05      151.02     11.36 o 
   0   2   0     3356.42     3644.87     37.08 o 
   1   2   0     2881.36     2998.79     21.71 o 
   2   2   0      117.86      112.81      2.44 o 
   3   2   0     1169.55     1144.93     11.07 o 
   4   2   0      921.86      965.10      8.10 o 
   5   2   0      258.17      222.36      3.77 o 
   6   2   0     1837.15     1802.36     13.45 o 
   7   2   0      118.29      137.80      6.86 o 
   8   2   0       49.80       58.61      3.24 o 
   9   2   0      227.65      171.10      5.05 o 
  10   2   0      323.01      302.35      7.48 o 
  11   2   0       29.78       27.36      3.79 o 
  12   2   0      236.83      239.28      7.48 o 
  13   2   0        0.01        5.34      4.98 o 
   1   3   0       39.90       36.41      1.06 o 
   2   3   0       38.41       54.17      1.19 o 
   3   3   0     3439.09     3352.64     28.96 o 
   4   3   0      306.30      343.84      3.64 o 
   5   3   0      881.96      952.73      7.72 o 
   6   3   0     1295.88     1247.53     10.78 o 
   7   3   0      984.78      832.39      9.46 o 
   8   3   0     2280.31     2138.64     19.80 o 
   9   3   0     1404.60     1406.31     16.72 o 
  10   3   0      412.37      419.48      8.10 o 
  11   3   0       32.85       30.80      3.77 o 
  12   3   0       40.60       36.48      4.22 o 
  13   3   0      109.62      134.92      7.79 o 
   0   4   0    14261.19    14399.38    383.38 o 
   1   4   0      249.82      334.76      5.12 o 
   2   4   0       76.60       60.45      1.55 o 
   3   4   0     2430.42     2656.78     20.06 o 
   4   4   0      848.89      927.92      9.76 o 
   5   4   0      121.68      139.78      2.23 o 
   6   4   0      275.16      225.63      4.81 o 
   7   4   0     1086.85     1116.16     11.87 o 
   8   4   0      114.81       98.51      3.69 o 
   9   4   0       94.24       88.75      4.86 o 
  10   4   0       45.18       39.04      3.58 o 
  11   4   0       90.68      100.70      5.29 o 
  12   4   0       22.75       23.62      5.86 o 
  13   4   0        1.38        4.08      4.28 o 
   1   5   0     1493.03     1687.31     13.44 o 
   2   5   0      228.88      240.11      3.16 o 
   3   5   0     1847.37     2003.92     15.78 o 
   4   5   0      162.50      166.67      3.16 o 
   5   5   0     1369.42     1287.03     14.31 o 
   6   5   0       88.54      101.84      3.29 o 
   7   5   0        1.59        0.00      1.69 o 
   8   5   0      554.91      565.57      8.93 o 
   9   5   0      279.52      280.68      8.43 o 
  10   5   0      119.16      117.68      5.05 o 
  11   5   0      152.98      134.19      6.45 o 
  12   5   0        0.01        1.10      4.11 o 
   0   6   0     1833.54     1921.63     23.26 o 
   1   6   0      202.56      257.79      3.49 o 
   2   6   0      154.75      172.73      2.88 o 
   3   6   0      410.20      371.42      4.44 o 
   4   6   0       70.35       63.97      2.59 o 
   5   6   0       18.25       19.65      2.16 o 
   6   6   0      111.06      143.07      3.83 o 
   7   6   0       76.57       71.10      3.15 o 
   8   6   0      148.04      139.10      5.38 o 
   9   6   0        0.01       -2.64      2.57 o 
  10   6   0       14.50       11.30      3.74 o 
  11   6   0      159.09      159.75      7.04 o 
  12   6   0        5.64       -2.07      4.30 o 
   1   7   0       13.18       23.76      1.48 o 
   2   7   0        1.25       -2.24      1.78 o 
   3   7   0        5.03        4.44      1.65 o 
   4   7   0      350.50      356.27      6.91 o 
   5   7   0      411.81      382.60      6.73 o 
   6   7   0        3.85        2.32      1.86 o 
   7   7   0      551.20      538.17      9.04 o 
   8   7   0        0.03       -0.78      2.43 o 
   9   7   0      303.02      287.17      7.01 o 
  10   7   0      219.56      228.43      7.83 o 
  11   7   0       18.34       19.00      4.44 o 
   0   8   0     2384.02     2405.16     27.57 o 
   1   8   0     1033.96     1029.47      9.81 o 
   2   8   0      254.18      254.38      4.76 o 
   3   8   0     1952.69     1850.81     17.76 o 
   4   8   0       29.64       30.02      2.67 o 
   5   8   0      645.19      587.04      9.35 o 
   6   8   0        1.75       -0.91      2.29 o 
   7   8   0      156.63      146.48      5.21 o 
   8   8   0        0.05       -3.65      2.48 o 
   9   8   0        7.93        8.29      2.96 o 
  10   8   0       43.78       59.33      5.39 o 
   1   9   0      374.95      384.75      6.07 o 
   2   9   0        0.54       -2.54      1.69 o 
   3   9   0      121.03      109.34      5.02 o 
   4   9   0       46.40       46.05      3.51 o 
   5   9   0      233.18      242.83      5.84 o 
   6   9   0        2.24       -1.63      2.26 o 
   7   9   0      271.79      280.29      6.92 o 
   8   9   0      192.86      216.14      6.42 o 
   9   9   0       12.53        5.97      3.14 o 
   0  10   0       94.74      100.33      5.75 o 
   1  10   0      446.27      463.24      8.23 o 
   2  10   0      118.87      121.79      5.10 o 
   3  10   0      131.38      147.08      6.85 o 
   4  10   0       11.28       16.17      2.47 o 
   5  10   0       94.19      105.85      7.00 o 
   6  10   0       57.23       68.42      5.14 o 
   7  10   0        3.95        0.69      2.58 o 
   8  10   0       33.32       27.77      3.67 o 
   1  11   0        3.28       -0.76      3.67 o 
   2  11   0       14.41        8.59      6.14 o 
   3  11   0        6.52        4.07      2.41 o 
   4  11   0       18.49       25.05      3.19 o 
   5  11   0       18.03       23.70      3.17 o 
   6  11   0        2.69        5.31      2.63 o 
   7  11   0       27.27       31.02      4.44 o 
   0  12   0      150.97      146.08     12.89 o 
   1  12   0       65.72       76.11     10.43 o 
   2  12   0       12.67       19.03      7.98 o 
   4  12   0        0.04        0.27      3.08 o 
   5  12   0        5.38        3.42      3.50 o 
 -13   1   1        1.48        4.50      4.54 o 
 -12   1   1       11.34        9.73      4.54 o 
 -11   1   1       11.00       19.16      3.25 o 
 -10   1   1       93.37       98.49      4.84 o 
  -9   1   1       52.10       58.19      2.86 o 
  -8   1   1      772.82      754.27      8.65 o 
  -7   1   1      465.16      416.07      5.22 o 
  -6   1   1     1247.49     1321.49     11.34 o 
  -5   1   1      500.31      563.83      5.70 o 
  -4   1   1     5714.11     5685.85     37.69 o 
  -3   1   1      100.12       77.56      1.52 o 
  -2   1   1     3802.58     3963.69     28.33 o 
  -1   1   1      146.58      144.63      1.91 o 
   1   1   1     7868.79     8108.38    147.06 o 
   2   1   1     3214.84     3172.11     28.17 o 
   3   1   1    13888.32    13122.76    100.94 o 
   4   1   1      584.46      726.96      5.90 o 
   5   1   1     9734.44    10134.45     66.40 o 
   6   1   1      244.99      257.83      3.37 o 
   7   1   1     1053.07     1030.34      9.54 o 
   8   1   1      304.60      304.52      4.99 o 
   9   1   1       11.76       18.37      3.03 o 
  10   1   1        6.92       -0.57      2.60 o 
  11   1   1       10.62       15.26      4.54 o 
  12   1   1       35.52       41.36      6.44 o 
  13   1   1       17.42       22.71      5.64 o 
 -13   2   1        7.28        4.80      4.72 o 
 -12   2   1        1.30        5.38      3.25 o 
 -11   2   1       54.03       62.91      4.42 o 
 -10   2   1        7.60        9.36      2.97 o 
  -9   2   1       39.32       25.49      3.37 o 
  -8   2   1      575.62      588.35      7.39 o 
  -7   2   1        2.41        4.77      1.18 o 
  -6   2   1      131.70      118.56      2.75 o 
  -5   2   1      545.34      569.10      5.17 o 
  -4   2   1      812.31      749.64      6.85 o 
  -3   2   1       40.27       42.93      2.36 o 
  -2   2   1      336.69      350.22      3.61 o 
  -1   2   1       66.12       80.33      1.37 o 
   0   2   1      928.82      835.29      6.55 o 
   1   2   1     6666.55     6960.37     55.60 o 
   2   2   1      189.14      204.37      4.08 o 
   3   2   1        0.46        0.29      0.98 o 
   4   2   1     1004.88     1170.29      9.48 o 
   5   2   1        0.16       -0.92      1.02 o 
   6   2   1       12.61        9.02      1.21 o 
   7   2   1      145.34      187.84      3.35 o 
   8   2   1        8.17        9.72      1.95 o 
   9   2   1        0.57        3.75      2.41 o 
  10   2   1      126.94      113.60      5.24 o 
  11   2   1       47.32       52.72      4.13 o 
  12   2   1       10.75       20.19      5.21 o 
  13   2   1       37.74       40.83      6.28 o 
 -13   3   1       83.78       85.04      5.58 o 
 -12   3   1       55.31       56.70      4.67 o 
 -11   3   1        3.43        4.29      2.97 o 
 -10   3   1       19.65       24.37      3.08 o 
  -9   3   1      144.31      149.28      5.13 o 
  -8   3   1        7.21        4.17      2.54 o 
  -7   3   1      799.51      804.12      9.22 o 
  -6   3   1       24.12       22.18      1.51 o 
  -5   3   1      764.16      814.36      6.87 o 
  -4   3   1       40.79       63.13      1.48 o 
  -3   3   1      198.83      213.39      5.28 o 
  -2   3   1       24.22       15.97      0.76 o 
  -1   3   1       89.78       67.05      2.31 o 
   0   3   1     2490.04     2582.36     19.00 o 
   1   3   1     1001.01     1073.16      8.50 o 
   2   3   1       43.01       23.30      0.80 o 
   3   3   1      293.96      274.59      3.63 o 
   4   3   1       12.94       17.19      1.05 o 
   5   3   1        4.26        2.27      0.82 o 
   6   3   1        1.28        0.99      1.10 o 
   7   3   1       45.79       52.19      2.58 o 
   8   3   1      472.35      464.59      6.96 o 
   9   3   1       17.23       22.49      2.93 o 
  10   3   1        1.51        2.58      2.66 o 
  11   3   1      130.75      139.51      5.85 o 
  12   3   1       73.87       69.57      4.88 o 
  13   3   1       11.99       10.20      5.15 o 
 -13   4   1       15.35       10.41      4.54 o 
 -12   4   1        2.34       -0.43      3.67 o 
 -11   4   1      119.41      128.04      5.41 o 
 -10   4   1        0.88        0.97      2.58 o 
  -9   4   1        3.87       -2.06      2.31 o 
  -8   4   1      165.26      163.77      4.37 o 
  -7   4   1       94.07       95.35      3.36 o 
  -6   4   1      488.76      471.12      6.31 o 
  -5   4   1      564.49      553.21      5.25 o 
  -4   4   1      342.92      382.14      5.40 o 
  -3   4   1     3903.17     4156.69     30.56 o 
  -2   4   1        7.19        4.14      1.17 o 
  -1   4   1      450.33      425.99      4.18 o 
   0   4   1     1968.78     1989.80     15.24 o 
   1   4   1      344.00      377.61      3.91 o 
   2   4   1       63.88       76.00      1.68 o 
   3   4   1     1402.69     1397.42     11.23 o 
   4   4   1        2.37        2.28      0.80 o 
   5   4   1      117.40      122.52      2.82 o 
   6   4   1      316.14      322.21      6.32 o 
   7   4   1      221.99      217.90      4.65 o 
   8   4   1      142.58      133.41      4.06 o 
   9   4   1      452.40      481.72      7.47 o 
  10   4   1      131.23      140.21      5.15 o 
  11   4   1       27.07       32.32      3.95 o 
  12   4   1       16.74       20.33      3.87 o 
  13   4   1       12.45       15.10      4.02 o 
 -12   5   1       73.80       87.55      6.51 o 
 -11   5   1        5.74        7.84      5.10 o 
 -10   5   1      120.48      125.96      5.75 o 
  -9   5   1      217.66      229.96     10.69 o 
  -8   5   1       90.47       84.51      3.48 o 
  -7   5   1        0.36       -1.09      1.83 o 
  -6   5   1      645.50      698.65      8.44 o 
  -5   5   1      132.24      125.03      2.88 o 
  -4   5   1      105.41      106.10      2.23 o 
  -3   5   1     1983.75     2135.06     16.72 o 
  -2   5   1      136.27       93.03      1.94 o 
  -1   5   1      337.17      359.94      4.09 o 
   0   5   1      101.09      125.55      2.30 o 
   1   5   1        2.75       -1.09      0.73 o 
   2   5   1      507.09      655.06      7.05 o 
   3   5   1       29.30       31.13      1.67 o 
   4   5   1      293.03      301.17      4.48 o 
   5   5   1      319.48      311.78      5.63 o 
   6   5   1        3.01        2.05      1.65 o 
   7   5   1      112.46      116.89      3.74 o 
   8   5   1        3.33        3.54      2.15 o 
   9   5   1        8.00        7.76      2.23 o 
  10   5   1       51.01       49.26      3.27 o 
  11   5   1        0.04       -0.90      2.80 o 
  12   5   1       10.86        5.23      4.11 o 
 -12   6   1       10.35        5.68      4.38 o 
 -11   6   1        0.08       -1.47      3.38 o 
 -10   6   1       19.65       17.28      3.65 o 
  -9   6   1      211.59      233.00      7.76 o 
  -8   6   1        1.55        1.71      2.30 o 
  -7   6   1      104.96      101.92      3.99 o 
  -6   6   1      328.62      323.91      5.53 o 
  -5   6   1     1130.11     1181.98     12.09 o 
  -4   6   1      134.09      133.62      3.74 o 
  -3   6   1      910.80      906.12      8.93 o 
  -2   6   1      519.97      490.76      5.36 o 
  -1   6   1      269.21      252.82      3.54 o 
   0   6   1        3.06        1.72      1.12 o 
   1   6   1      188.30      216.78      3.22 o 
   2   6   1       20.85       20.03      1.33 o 
   3   6   1       31.30       30.90      1.71 o 
   4   6   1      612.17      692.92      8.02 o 
   5   6   1        8.62        9.74      1.87 o 
   6   6   1      432.57      445.88      7.41 o 
   7   6   1       67.98       70.58      3.14 o 
   8   6   1      357.08      345.47      6.70 o 
   9   6   1      288.16      335.51      8.74 o 
  10   6   1       74.24       86.51      4.53 o 
  11   6   1        0.01       -1.76      3.28 o 
  12   6   1        2.97       -1.91      4.60 o 
 -11   7   1        2.48       -3.05      3.50 o 
 -10   7   1        9.58       13.41      3.70 o 
  -9   7   1       51.27       51.70      3.80 o 
  -8   7   1        0.71       -0.11      2.75 o 
  -7   7   1       48.31       53.99      3.36 o 
  -6   7   1        2.48       -0.55      2.12 o 
  -5   7   1      412.18      372.40      5.86 o 
  -4   7   1     1860.24     1866.29     15.98 o 
  -3   7   1     1695.56     1732.26     16.33 o 
  -2   7   1     1304.12     1281.31     11.34 o 
  -1   7   1        8.44        4.52      1.18 o 
   0   7   1      563.61      579.61      6.25 o 
   1   7   1       86.78      102.27      2.56 o 
   2   7   1     1043.20     1066.86     11.03 o 
   3   7   1       48.61       50.92      2.36 o 
   4   7   1      363.60      355.38      6.22 o 
   5   7   1        3.40        3.65      2.16 o 
   6   7   1      117.83      117.53      3.78 o 
   7   7   1      103.14       94.12      3.60 o 
   8   7   1      314.10      290.08      9.92 o 
   9   7   1       34.45       43.36      3.59 o 
  10   7   1        8.85       12.76      3.24 o 
  11   7   1        0.14        0.66      3.70 o 
 -10   8   1        0.08       -0.77      3.72 o 
  -9   8   1       11.04        3.82      2.78 o 
  -8   8   1        7.35        8.43      3.90 o 
  -7   8   1      160.03      159.81      5.50 o 
  -6   8   1      195.13      150.65      5.67 o 
  -5   8   1      267.59      241.44      5.84 o 
  -4   8   1        1.13        0.20      3.90 o 
  -3   8   1      459.56      409.96      6.14 o 
  -2   8   1        0.03        0.03      1.62 o 
  -1   8   1     1405.94     1369.97     12.35 o 
   0   8   1      416.30      397.34      5.93 o 
   1   8   1      143.10      127.71      3.68 o 
   2   8   1       76.69       82.50      4.69 o 
   3   8   1       42.07       45.14      2.93 o 
   4   8   1        2.40        2.18      2.12 o 
   5   8   1      487.72      465.91      7.87 o 
   6   8   1        0.40       -1.55      3.19 o 
   7   8   1      185.48      186.73      5.44 o 
   8   8   1       59.01       66.16      3.99 o 
   9   8   1        6.36       11.66      2.96 o 
  10   8   1       15.17       12.44      3.14 o 
  -9   9   1       16.95        6.53      3.87 o 
  -8   9   1       60.37       66.07      4.26 o 
  -7   9   1      153.85      149.00      5.13 o 
  -6   9   1      101.27      113.47      4.63 o 
  -5   9   1       20.56       17.20      2.93 o 
  -4   9   1       71.94       66.09      3.49 o 
  -3   9   1       62.78       63.46      3.33 o 
  -2   9   1       22.58       22.44      2.63 o 
  -1   9   1      258.43      230.08      7.19 o 
   0   9   1      100.65       93.72      3.38 o 
   1   9   1      841.89      813.18     10.24 o 
   2   9   1      675.08      636.79     10.47 o 
   3   9   1        0.69       -3.46      2.30 o 
   4   9   1      259.93      249.22      8.02 o 
   5   9   1       37.04       32.86      4.13 o 
   6   9   1       12.15       15.46      2.82 o 
   7   9   1        2.50       -3.55      2.37 o 
   8   9   1       32.19       39.85      3.62 o 
   9   9   1        1.82       -2.30      3.77 o 
  -8  10   1       22.27       26.01      3.63 o 
  -7  10   1        2.91        5.28      2.56 o 
  -6  10   1       17.74       24.13      3.14 o 
  -5  10   1        2.89        1.89      2.48 o 
  -4  10   1        1.70       -0.77      2.12 o 
  -3  10   1      134.16      139.11      6.64 o 
  -2  10   1       21.54       24.22      2.43 o 
  -1  10   1        9.64        7.12      4.30 o 
   0  10   1       12.78       12.92      4.06 o 
   1  10   1      224.42      211.11      4.69 o 
   2  10   1       31.72       30.20      3.94 o 
   3  10   1        7.56        6.39      2.92 o 
   4  10   1       49.24       52.98      4.68 o 
   5  10   1        5.15        5.85      2.41 o 
   6  10   1       17.42       18.24      2.93 o 
   7  10   1       23.88       37.43      3.90 o 
   8  10   1        5.79        8.41      3.72 o 
  -7  11   1       55.49       68.12      4.61 o 
  -6  11   1       11.03        5.48      2.85 o 
  -5  11   1        0.59       -0.35      2.54 o 
  -4  11   1      221.65      250.21      6.50 o 
  -3  11   1        0.94        0.04      2.29 o 
  -2  11   1       24.03       22.69      3.97 o 
  -1  11   1       84.52       90.79      6.90 o 
   0  11   1       36.20       38.26      5.52 o 
   1  11   1       53.04       45.42      8.59 o 
   2  11   1       61.06       88.00      6.34 o 
   3  11   1       45.72       49.72      9.21 o 
   4  11   1        0.69       -1.31      2.31 o 
   5  11   1       47.28       65.52      4.02 o 
   6  11   1        0.73        0.72      2.75 o 
   7  11   1        6.14        4.03      3.81 o 
  -5  12   1       15.56       18.40      3.25 o 
  -4  12   1        2.06        8.15      4.26 o 
  -3  12   1       15.18       20.25      8.59 o 
  -2  12   1       12.40        9.21      7.98 o 
  -1  12   1        2.00        0.61      6.14 o 
   0  12   1        4.34       -3.07      5.52 o 
   2  12   1        4.04        3.07      6.75 o 
   3  12   1       12.60       25.78      8.59 o 
   4  12   1      131.07      149.02      6.57 o 
 -13   0   2        2.44       14.73      7.37 o 
 -12   0   2       11.32       13.50      6.75 o 
 -11   0   2       88.74       74.27      8.59 o 
 -10   0   2       92.93      110.46      7.98 o 
  -9   0   2       51.52       52.77      4.09 o 
  -8   0   2      107.19       98.92      4.16 o 
  -7   0   2      301.61      270.60      6.00 o 
  -6   0   2      523.70      496.58      7.93 o 
  -5   0   2     4206.45     4654.07     48.34 o 
  -4   0   2       17.92       12.07      2.94 o 
  -3   0   2    13826.83    13915.60    315.41 o 
  -2   0   2     2088.37     2082.82     21.64 o 
   1   0   2      978.83     1133.05     20.25 o 
   2   0   2     5311.07     5136.03    107.41 o 
   3   0   2    41534.22    39671.39    794.24 o 
   4   0   2    12899.02    12784.34    134.78 o 
   5   0   2     5112.52     5527.70     48.49 o 
   6   0   2       60.79       74.31      2.92 o 
   7   0   2      338.10      331.64      6.41 o 
   8   0   2       23.27       24.10      3.16 o 
   9   0   2      909.23      866.61     26.70 o 
  10   0   2      527.70      467.09     17.19 o 
  11   0   2       91.81       75.50      8.59 o 
  12   0   2       97.90      112.94     10.43 o 
  13   0   2       46.66       53.40      9.82 o 
 -13   1   2      113.37      130.36      8.02 o 
 -12   1   2       87.20       90.76      6.72 o 
 -11   1   2      244.22      239.13      6.86 o 
 -10   1   2      107.15       93.63      4.42 o 
  -9   1   2      996.89      949.45     10.59 o 
  -8   1   2       43.17       37.34      2.82 o 
  -7   1   2     1051.91     1097.93     10.89 o 
  -6   1   2       37.13       56.32      2.38 o 
  -5   1   2     3397.74     3385.00     25.45 o 
  -4   1   2     2998.57     3162.89     23.51 o 
  -3   1   2        0.30        1.29      1.14 o 
  -2   1   2     6947.03     7277.96     51.73 o 
  -1   1   2    12823.51    12630.65    259.93 o 
   0   1   2     7169.94     6962.97     83.28 o 
   1   1   2     1157.16     1154.87     11.93 o 
   2   1   2      871.13      916.53      9.03 o 
   3   1   2    13920.74    13590.44     95.06 o 
   4   1   2     3175.58     3349.15     24.64 o 
   5   1   2      177.32      160.70      4.60 o 
   6   1   2      767.69      709.00      6.34 o 
   7   1   2       43.69       30.65      1.74 o 
   8   1   2       12.11        4.29      1.61 o 
   9   1   2      559.35      536.85     11.04 o 
  10   1   2       29.80       28.76      3.74 o 
  11   1   2        0.00       -1.50      5.22 o 
  12   1   2      176.49      156.04      8.68 o 
  13   1   2       12.64       22.82      5.59 o 
 -13   2   2       23.30       39.44      6.44 o 
 -12   2   2        9.96        9.82      3.42 o 
 -11   2   2      101.84       94.55      5.06 o 
 -10   2   2       41.80       40.05      3.34 o 
  -9   2   2       20.98       18.96      2.75 o 
  -8   2   2       48.60       41.94      2.31 o 
  -7   2   2      217.03      225.90      3.70 o 
  -6   2   2      607.68      527.89      6.19 o 
  -5   2   2     1266.76     1267.77     10.65 o 
  -4   2   2     2645.00     2401.71     16.76 o 
  -3   2   2     7901.85     7730.06     57.24 o 
  -2   2   2       18.97       23.31      0.90 o 
  -1   2   2     1009.82      926.57      7.30 o 
   0   2   2    10248.88    10069.88     65.93 o 
   1   2   2        3.00        5.40      0.63 o 
   2   2   2      891.85      968.49     10.01 o 
   3   2   2        0.01        4.16      1.04 o 
   4   2   2     1482.99     1533.76     13.19 o 
   5   2   2     3660.59     3667.86     32.89 o 
   6   2   2        8.44        8.02      1.24 o 
   7   2   2       10.74       10.20      1.71 o 
   8   2   2      111.87      109.25      3.51 o 
   9   2   2      892.90      863.79     11.69 o 
  10   2   2      159.77      173.33      6.13 o 
  11   2   2       20.97       22.73      3.19 o 
  12   2   2      328.09      338.07     12.89 o 
  13   2   2        1.99       10.03      5.15 o 
 -13   3   2       62.88       83.71      6.47 o 
 -12   3   2      123.74      146.09      7.37 o 
 -11   3   2        1.99        2.24      4.00 o 
 -10   3   2        9.97        4.91      2.72 o 
  -9   3   2     2031.47     1990.73     27.02 o 
  -8   3   2       24.05       21.23      2.58 o 
  -7   3   2        5.21        2.88      1.36 o 
  -6   3   2      180.13      180.70      2.90 o 
  -5   3   2      264.94      273.08      3.30 o 
  -4   3   2      518.00      493.40      4.52 o 
  -3   3   2     1623.15     1712.77     12.23 o 
  -2   3   2      182.79      187.47      2.19 o 
  -1   3   2     4271.99     4281.02     30.90 o 
   0   3   2        4.35        3.74      0.56 o 
   1   3   2      404.96      428.08      4.00 o 
   2   3   2       12.32        9.08      0.91 o 
   3   3   2     6521.37     6760.17     53.87 o 
   4   3   2      207.33      235.42      4.24 o 
   5   3   2     2807.36     2731.05     25.50 o 
   6   3   2        0.25        4.25      2.38 o 
   7   3   2      874.97      846.08      9.51 o 
   8   3   2      518.77      455.42      6.83 o 
   9   3   2       11.95       16.59      2.38 o 
  10   3   2      208.09      208.67      6.49 o 
  11   3   2        5.71       -1.23      6.08 o 
  12   3   2        3.39        3.54      4.60 o 
  13   3   2        1.15       11.66      7.98 o 
 -13   4   2        0.09       -0.36      4.11 o 
 -12   4   2        1.36        0.81      3.39 o 
 -11   4   2        3.24        0.14      3.22 o 
 -10   4   2       10.20       12.88      2.91 o 
  -9   4   2      109.47       92.74      4.30 o 
  -8   4   2      603.54      583.09      9.13 o 
  -7   4   2      502.52      458.57      6.53 o 
  -6   4   2      130.18      112.40      3.26 o 
  -5   4   2     1234.99     1272.89     10.09 o 
  -4   4   2      133.78      112.26      2.29 o 
  -3   4   2      286.86      323.52      3.46 o 
  -2   4   2     5232.37     5095.11     36.96 o 
  -1   4   2      754.74      717.42      6.32 o 
   0   4   2     7379.81     7586.96     54.16 o 
   1   4   2      608.63      590.59      5.43 o 
   2   4   2     5614.18     5995.76     46.66 o 
   3   4   2     4060.85     4402.51     36.00 o 
   4   4   2        0.02       -0.97      0.83 o 
   5   4   2     1213.07     1202.00     13.37 o 
   6   4   2       10.13       10.01      2.12 o 
   7   4   2       26.90       35.39      2.43 o 
   8   4   2       30.78       33.04      2.67 o 
   9   4   2       41.54       37.54      2.77 o 
  10   4   2        5.99        8.46      2.38 o 
  11   4   2       33.27       36.72      3.95 o 
  12   4   2      109.67      115.82      5.85 o 
  13   4   2      165.04      170.80      7.46 o 
 -12   5   2       77.85       82.90      8.90 o 
 -11   5   2      102.28       99.78      5.72 o 
 -10   5   2       12.02       13.64      3.70 o 
  -9   5   2     1069.35     1010.95     15.89 o 
  -8   5   2       27.03       25.05      2.96 o 
  -7   5   2      973.55      950.32     10.68 o 
  -6   5   2       90.58       90.45      4.63 o 
  -5   5   2      121.15      104.79      2.75 o 
  -4   5   2       15.39       18.61      1.54 o 
  -3   5   2       69.16       94.19      2.30 o 
  -2   5   2      162.81      175.82      2.80 o 
  -1   5   2       37.28       51.95      1.74 o 
   0   5   2     5365.21     5528.56     40.25 o 
   1   5   2      310.05      364.86      4.05 o 
   2   5   2     1782.73     1671.41     16.61 o 
   3   5   2     2559.63     2535.63     19.53 o 
   4   5   2      376.62      355.46      4.91 o 
   5   5   2     1359.36     1295.41     14.79 o 
   6   5   2       69.63       79.42      4.94 o 
   7   5   2       27.62       28.62      2.42 o 
   8   5   2        2.27        2.45      2.27 o 
   9   5   2        1.78        3.48      2.22 o 
  10   5   2      132.59      129.52      4.57 o 
  11   5   2        6.26        6.97      5.88 o 
  12   5   2       12.08       11.42      3.79 o 
 -12   6   2       36.14       36.99      4.79 o 
 -11   6   2       16.44       22.53      5.02 o 
 -10   6   2       72.71       84.53      5.28 o 
  -9   6   2       91.45       81.10      5.37 o 
  -8   6   2       92.76       88.77      5.85 o 
  -7   6   2       43.06       37.85      3.01 o 
  -6   6   2       30.15       29.83      2.33 o 
  -5   6   2       98.42       76.63      3.26 o 
  -4   6   2     1905.96     1813.43     15.27 o 
  -3   6   2       31.49       27.02      1.37 o 
  -2   6   2      965.13      928.27      8.50 o 
  -1   6   2     1218.35     1179.28     10.26 o 
   0   6   2     1139.33     1154.85     10.04 o 
   1   6   2        4.27        4.05      0.92 o 
   2   6   2     1358.00     1483.59     12.36 o 
   3   6   2       12.08       15.43      1.55 o 
   4   6   2      322.72      344.68      5.90 o 
   5   6   2      400.70      373.76      6.90 o 
   6   6   2      437.59      424.20      7.40 o 
   7   6   2       63.26       67.95      3.09 o 
   8   6   2       41.80       35.96      2.70 o 
   9   6   2       24.94       26.44      2.81 o 
  10   6   2       19.11       27.80      3.39 o 
  11   6   2       67.56       77.59      5.53 o 
  12   6   2      104.43      116.95      7.15 o 
 -11   7   2        2.49       -2.74      6.59 o 
 -10   7   2       83.37       96.34      5.53 o 
  -9   7   2        1.97       -1.10      3.33 o 
  -8   7   2       53.11       48.76      3.81 o 
  -7   7   2        4.54        8.49      2.78 o 
  -6   7   2      939.15      854.51     13.17 o 
  -5   7   2      142.43      126.03      4.19 o 
  -4   7   2        0.28       -0.58      1.55 o 
  -3   7   2        4.68        3.08      1.79 o 
  -2   7   2      521.80      576.81      6.32 o 
  -1   7   2        5.66        0.17      1.17 o 
   0   7   2      699.92      745.84      7.50 o 
   1   7   2      287.52      276.80      4.03 o 
   2   7   2      417.96      425.11      6.05 o 
   3   7   2      373.08      331.83      5.12 o 
   4   7   2     1377.87     1330.81     14.98 o 
   5   7   2      491.38      475.96      7.78 o 
   6   7   2       12.35       10.43      3.54 o 
   7   7   2       76.25       73.55      3.32 o 
   8   7   2       38.25       40.66      3.01 o 
   9   7   2      439.41      453.18      8.92 o 
  10   7   2       45.15       53.26      4.17 o 
  11   7   2       36.96       35.46      4.66 o 
 -10   8   2       20.80       20.79      5.23 o 
  -9   8   2        7.99        4.48      3.33 o 
  -8   8   2       14.88       16.13      2.96 o 
  -7   8   2      638.89      652.49     13.20 o 
  -6   8   2      200.81      202.16      5.59 o 
  -5   8   2      591.16      607.32      9.35 o 
  -4   8   2     1029.82      981.06     12.51 o 
  -3   8   2       89.03       77.92      3.13 o 
  -2   8   2       23.44       24.92      1.88 o 
  -1   8   2      305.52      303.74      4.57 o 
   0   8   2      146.11      129.35      3.19 o 
   1   8   2       30.49       22.67      2.01 o 
   2   8   2      507.84      510.66      6.94 o 
   3   8   2       32.86       36.79      2.61 o 
   4   8   2      635.59      618.76      9.04 o 
   5   8   2      476.75      483.75      8.14 o 
   6   8   2      630.13      577.92      9.31 o 
   7   8   2        0.27        1.75      2.33 o 
   8   8   2       34.25       29.17      3.24 o 
   9   8   2      114.18       95.83      4.82 o 
  10   8   2       72.09       77.35      4.74 o 
  -9   9   2       60.47       59.14      4.99 o 
  -8   9   2       38.54       37.17      3.52 o 
  -7   9   2        0.20       -1.23      2.58 o 
  -6   9   2      248.20      239.69      6.11 o 
  -5   9   2       70.69       67.12      3.60 o 
  -4   9   2       15.16       13.82      2.41 o 
  -3   9   2       32.54       29.73      2.47 o 
  -2   9   2        6.01        1.60      1.81 o 
  -1   9   2      452.25      452.58      6.76 o 
   0   9   2      596.37      604.74      7.89 o 
   1   9   2      289.62      261.31      5.04 o 
   2   9   2       18.38       20.90      2.22 o 
   3   9   2        3.09        0.94      2.04 o 
   4   9   2       10.76        4.14      2.19 o 
   5   9   2        4.76        6.00      4.89 o 
   6   9   2       36.98       20.18      2.77 o 
   7   9   2       66.47       74.59      4.08 o 
   8   9   2        4.32        9.14      2.90 o 
   9   9   2        0.89       -4.05      2.83 o 
  -8  10   2      125.94      143.45      6.74 o 
  -7  10   2       11.93        6.67      2.82 o 
  -6  10   2      105.83       94.56      4.61 o 
  -5  10   2       92.61      115.53      4.74 o 
  -4  10   2      106.56      111.29      4.58 o 
  -3  10   2       99.66      100.12      4.02 o 
  -2  10   2       25.43       21.74      3.10 o 
  -1  10   2      122.42      123.72      5.50 o 
   0  10   2        0.13        0.20      2.30 o 
   1  10   2      134.15      131.63      4.99 o 
   2  10   2       75.73       68.54      3.90 o 
   3  10   2       22.71       25.99      4.82 o 
   4  10   2        2.47       -2.33      2.66 o 
   5  10   2       68.11       70.01      5.20 o 
   6  10   2        0.14       -2.34      2.30 o 
   7  10   2        1.93        4.04      2.78 o 
   8  10   2      133.89      153.45      6.01 o 
  -7  11   2       12.78       10.77      3.31 o 
  -6  11   2        3.10       -0.42      2.82 o 
  -5  11   2       10.13        9.12      2.83 o 
  -4  11   2        0.25        1.19      2.83 o 
  -3  11   2       12.98       16.89      2.85 o 
  -2  11   2       79.73       80.38      5.56 o 
  -1  11   2        1.59       -2.21      3.24 o 
   0  11   2       38.80       57.39      5.64 o 
   1  11   2       96.76       83.47      9.21 o 
   2  11   2       49.70       52.41      6.44 o 
   3  11   2      139.42      147.83     13.20 o 
   4  11   2      113.18      135.57      8.11 o 
   5  11   2       13.19       19.32      3.05 o 
   6  11   2       34.79       32.22      3.43 o 
   7  11   2        8.74       14.83      3.24 o 
  -4  12   2       17.05       12.34      8.29 o 
  -3  12   2       21.23       29.66      6.14 o 
  -2  12   2       67.62       72.43     11.05 o 
  -1  12   2       14.65       17.19      7.98 o 
   0  12   2        0.60       -7.37      5.52 o 
   1  12   2       20.91       23.94      7.98 o 
   2  12   2        0.09       -9.21      6.75 o 
   3  12   2       27.24       31.92      8.59 o 
   4  12   2       13.14       18.54      3.81 o 
 -13   1   3        0.92        5.07      4.98 o 
 -12   1   3        0.04       -5.52      3.68 o 
 -11   1   3       60.30       68.23      4.15 o 
 -10   1   3      397.72      366.49      7.99 o 
  -9   1   3       88.34       97.24      3.35 o 
  -8   1   3       97.64       94.05      2.85 o 
  -7   1   3       75.54       75.78      2.56 o 
  -6   1   3      939.82      934.25      8.73 o 
  -5   1   3      336.07      332.02      4.14 o 
  -4   1   3      863.90      898.21      7.83 o 
  -3   1   3     2815.66     2915.38     21.50 o 
  -2   1   3       23.83       39.07      1.77 o 
  -1   1   3     2813.17     2897.67     23.11 o 
   0   1   3    13933.07    13740.33    143.95 o 
   1   1   3     1491.34     1669.66     15.15 o 
   2   1   3    33067.52    30229.62    264.12 o 
   3   1   3     4217.79     4440.72     44.19 o 
   4   1   3      672.32      812.93      6.87 o 
   5   1   3      308.23      296.35      4.73 o 
   6   1   3      524.41      464.28      4.70 o 
   7   1   3       49.14       71.90      2.32 o 
   8   1   3       83.58       72.87      3.31 o 
   9   1   3       38.85       32.87      3.25 o 
  10   1   3      224.48      211.75      6.32 o 
  11   1   3        1.02        1.60      4.28 o 
  12   1   3       36.81       31.97      5.41 o 
  13   1   3       25.65       27.59      5.85 o 
 -13   2   3       50.04       55.97      6.28 o 
 -12   2   3       18.40       26.03      3.70 o 
 -11   2   3       91.76       94.97      4.94 o 
 -10   2   3      139.26      130.79      4.80 o 
  -9   2   3       16.15       16.20      2.52 o 
  -8   2   3      671.92      685.24      8.17 o 
  -7   2   3      673.80      699.68      7.32 o 
  -6   2   3      162.89      157.28      2.99 o 
  -5   2   3     3093.82     3413.56     25.65 o 
  -4   2   3      713.43      738.50      7.96 o 
  -3   2   3     1082.39     1235.11     11.53 o 
  -2   2   3       36.42       32.13      1.05 o 
  -1   2   3     1609.54     1784.15     14.74 o 
   0   2   3      737.24      839.10      6.63 o 
   1   2   3      572.47      644.40      6.52 o 
   2   2   3      662.10      749.95      7.95 o 
   3   2   3      212.67      223.55      3.64 o 
   4   2   3      712.50      730.51      7.05 o 
   5   2   3      350.00      374.24      4.61 o 
   6   2   3      153.68      168.37      3.15 o 
   7   2   3       96.69      113.09      3.45 o 
   8   2   3      250.63      243.79      4.79 o 
   9   2   3       11.84       14.82      2.49 o 
  10   2   3        3.81       -1.43      3.52 o 
  11   2   3       16.52       14.59      3.12 o 
  12   2   3       18.63       16.60      5.15 o 
  13   2   3        0.05        2.08      4.98 o 
 -13   3   3       59.25       58.27      5.59 o 
 -12   3   3        3.77       12.79      6.44 o 
 -11   3   3       51.89       48.72      7.00 o 
 -10   3   3       41.87       36.70      3.34 o 
  -9   3   3       92.58      110.65      4.57 o 
  -8   3   3       28.66       38.73      3.01 o 
  -7   3   3      279.67      282.15      4.65 o 
  -6   3   3        3.06        1.20      1.13 o 
  -5   3   3       59.48       61.63      1.82 o 
  -4   3   3     2384.52     2741.54     19.16 o 
  -3   3   3     1529.31     1518.56     11.10 o 
  -2   3   3     6535.21     6646.90     43.75 o 
  -1   3   3     2521.76     2467.21     16.82 o 
   0   3   3        4.95        6.12      0.53 o 
   1   3   3     1072.12     1088.49      7.85 o 
   2   3   3     1871.75     1965.01     18.49 o 
   3   3   3     1059.36     1157.79     12.08 o 
   4   3   3       96.16       64.71      2.60 o 
   5   3   3       74.11       48.01      2.29 o 
   6   3   3       30.80       25.16      2.92 o 
   7   3   3      427.01      432.59      6.33 o 
   8   3   3      254.01      278.07      5.32 o 
   9   3   3        8.12        6.69      2.46 o 
  10   3   3        0.03       -2.05      2.31 o 
  11   3   3       20.61       20.77      3.70 o 
  12   3   3        0.93        1.62      4.68 o 
  13   3   3        8.38        6.83      5.83 o 
 -13   4   3       28.82       36.72      5.41 o 
 -12   4   3        0.56        0.61      3.91 o 
 -11   4   3        1.62       -4.66      3.39 o 
 -10   4   3       44.73       42.32      4.12 o 
  -9   4   3      114.08      108.87      5.85 o 
  -8   4   3        6.03        1.25      2.38 o 
  -7   4   3       65.68       76.34      3.50 o 
  -6   4   3       33.23       36.98      1.77 o 
  -5   4   3       20.02       20.55      1.28 o 
  -4   4   3      927.18      699.23      6.18 o 
  -3   4   3      769.52      835.94      7.27 o 
  -2   4   3      717.43      743.75      6.13 o 
  -1   4   3     2899.96     2831.50     19.48 o 
   0   4   3       37.74       62.89      2.13 o 
   1   4   3     1320.01     1208.27      8.90 o 
   2   4   3      702.90      602.16      4.94 o 
   3   4   3      942.38     1026.90      9.88 o 
   4   4   3      164.20      166.61      3.21 o 
   5   4   3        0.02        0.99      1.86 o 
   6   4   3       26.93       40.50      3.06 o 
   7   4   3      869.73      870.80     16.39 o 
   8   4   3        0.01        0.89      2.97 o 
   9   4   3      164.27      186.68      4.79 o 
  10   4   3       17.05       11.75      3.02 o 
  11   4   3        2.19       -0.76      3.12 o 
  12   4   3        0.04       -1.68      3.28 o 
  13   4   3       17.27       27.96      4.44 o 
 -12   5   3       40.16       35.94      5.27 o 
 -11   5   3      161.07      170.62      6.99 o 
 -10   5   3        4.82       -0.58      4.06 o 
  -9   5   3       38.17       49.34      4.24 o 
  -8   5   3     1098.11     1065.55     43.27 o 
  -7   5   3        0.13        2.37      2.15 o 
  -6   5   3       40.63       36.75      2.71 o 
  -5   5   3      340.71      343.09      4.09 o 
  -4   5   3      855.42      987.98      8.24 o 
  -3   5   3     1762.61     1934.98     14.21 o 
  -2   5   3      241.73      222.86      2.86 o 
  -1   5   3       26.13       22.91      1.04 o 
   0   5   3     1859.73     2019.76     15.76 o 
   1   5   3     2465.59     2717.18     23.00 o 
   2   5   3     2173.44     2304.46     17.80 o 
   3   5   3      380.65      307.63      4.43 o 
   4   5   3      463.51      485.43      6.91 o 
   5   5   3      834.11      870.78     10.73 o 
   6   5   3        5.07        4.66      1.91 o 
   7   5   3       41.59       53.93      3.90 o 
   8   5   3      126.89      153.77      4.76 o 
   9   5   3      156.03      164.56      4.77 o 
  10   5   3        2.74        1.03      2.21 o 
  11   5   3       23.01       28.19      3.54 o 
  12   5   3       53.89       67.33      5.69 o 
 -12   6   3        3.09       -1.62      7.43 o 
 -11   6   3      226.34      277.37      8.84 o 
 -10   6   3      201.69      182.10      7.02 o 
  -9   6   3        4.56        3.99      3.09 o 
  -8   6   3      154.12      158.37      5.81 o 
  -7   6   3       46.73       48.48      3.14 o 
  -6   6   3       45.52       37.53      2.78 o 
  -5   6   3      285.50      293.14      4.51 o 
  -4   6   3      675.08      691.88      7.51 o 
  -3   6   3      100.22       95.98      2.23 o 
  -2   6   3     1246.93     1312.19     10.60 o 
  -1   6   3      214.73      268.10      3.33 o 
   0   6   3      502.32      493.86      5.33 o 
   1   6   3      110.31      140.00      2.97 o 
   2   6   3      184.04      154.06      3.21 o 
   3   6   3       34.70       38.89      2.78 o 
   4   6   3     1811.05     1811.18     21.02 o 
   5   6   3      123.19      126.65      3.99 o 
   6   6   3        0.17       -0.47      1.84 o 
   7   6   3        1.93        1.13      2.21 o 
   8   6   3        0.98       -2.91      1.94 o 
   9   6   3        9.78        9.57      2.42 o 
  10   6   3       29.09       28.76      3.06 o 
  11   6   3       45.37       51.95      3.76 o 
  12   6   3       47.86       51.18      5.85 o 
 -11   7   3        3.75       -2.46      4.63 o 
 -10   7   3       34.03       37.73      4.34 o 
  -9   7   3        3.98        1.28      4.47 o 
  -8   7   3       34.02       41.87      6.19 o 
  -7   7   3        7.69        7.62      2.91 o 
  -6   7   3       40.54       36.13      5.56 o 
  -5   7   3       33.42       33.83      2.65 o 
  -4   7   3        8.36        7.62      1.80 o 
  -3   7   3      257.38      258.77      3.64 o 
  -2   7   3     1285.42     1269.26     10.47 o 
  -1   7   3      703.21      755.02      6.94 o 
   0   7   3      550.63      537.74      5.54 o 
   1   7   3     1980.07     1961.01     16.06 o 
   2   7   3       38.19       31.71      1.95 o 
   3   7   3      274.48      265.63      4.57 o 
   4   7   3       55.74       55.89      2.85 o 
   5   7   3        4.74        3.06      2.16 o 
   6   7   3       91.54       82.95      3.76 o 
   7   7   3       28.62       21.36      2.70 o 
   8   7   3       48.94       51.86      3.23 o 
   9   7   3      113.10      109.15      4.40 o 
  10   7   3        0.01       -3.24      2.65 o 
  11   7   3       89.12       95.97      5.27 o 
 -10   8   3       13.95       20.16      5.62 o 
  -9   8   3        0.72        1.86      3.47 o 
  -8   8   3       29.61       28.62      3.87 o 
  -7   8   3      122.18      134.76      4.97 o 
  -6   8   3      168.05      183.47      5.35 o 
  -5   8   3        0.04       -1.25      2.16 o 
  -4   8   3      235.81      216.84      5.31 o 
  -3   8   3      111.22      102.76      3.30 o 
  -2   8   3       32.94       40.31      2.84 o 
  -1   8   3     1393.63     1345.73     11.12 o 
   0   8   3      633.77      601.53      6.19 o 
   1   8   3     1141.73     1115.89     11.75 o 
   2   8   3      355.52      350.99      5.60 o 
   3   8   3      935.93      937.53     11.75 o 
   4   8   3      699.02      680.52      9.74 o 
   5   8   3      144.03      142.73      7.79 o 
   6   8   3        2.47        0.04      2.34 o 
   7   8   3        8.37       13.78      2.61 o 
   8   8   3       19.27       19.81      3.05 o 
   9   8   3       52.01       58.76      4.96 o 
  10   8   3        1.09       -3.58      2.96 o 
  -9   9   3       29.19       22.74      4.12 o 
  -8   9   3        8.69       14.98      3.82 o 
  -7   9   3       39.07       49.56      4.16 o 
  -6   9   3      138.05      143.33      4.93 o 
  -5   9   3       10.88       12.63      2.73 o 
  -4   9   3      150.05      151.49      4.69 o 
  -3   9   3        9.88        2.65      2.00 o 
  -2   9   3       16.26       24.00      2.89 o 
  -1   9   3      655.29      573.68      6.96 o 
   0   9   3      238.48      234.82      5.47 o 
   1   9   3      505.96      482.76      7.39 o 
   2   9   3      320.76      344.93      6.38 o 
   3   9   3        4.52        5.34      2.07 o 
   4   9   3        9.62        9.03      2.18 o 
   5   9   3       21.38       22.67      2.70 o 
   6   9   3       16.53       21.03      3.38 o 
   7   9   3        1.47       -3.15      2.34 o 
   8   9   3       53.75       63.49      4.52 o 
   9   9   3        6.95       -0.25      2.80 o 
  -8  10   3       26.27       39.00      4.71 o 
  -7  10   3        7.07       16.92      3.70 o 
  -6  10   3       11.22       10.19      3.01 o 
  -5  10   3        4.64        2.32      2.51 o 
  -4  10   3        4.04        3.00      2.38 o 
  -3  10   3       10.16        5.55      2.21 o 
  -2  10   3       96.41       92.13      3.58 o 
  -1  10   3       17.06       17.77      6.75 o 
   0  10   3      190.27      201.81      6.39 o 
   1  10   3      144.59      120.63      4.53 o 
   2  10   3       48.00       38.51      3.40 o 
   3  10   3       57.86       62.37      3.36 o 
   4  10   3      209.42      207.62     11.47 o 
   5  10   3        6.95        8.55      3.39 o 
   6  10   3        8.19        6.90      2.86 o 
   7  10   3       98.15      129.95      9.30 o 
   8  10   3        2.97        3.65      5.67 o 
  -7  11   3       71.63       91.43      5.81 o 
  -6  11   3        6.55        5.98      3.18 o 
  -5  11   3        4.47        3.39      2.61 o 
  -4  11   3      181.62      208.88      5.91 o 
  -3  11   3       81.55       79.17      6.02 o 
  -2  11   3      100.07      113.39      6.69 o 
  -1  11   3       36.16       39.79      3.87 o 
   0  11   3        9.53       11.38      3.12 o 
   1  11   3        9.12        3.68      5.52 o 
   2  11   3        0.30        4.09      3.68 o 
   3  11   3       17.22       12.58      4.34 o 
   4  11   3       81.02       93.56     11.97 o 
   5  11   3        3.22        2.05      3.83 o 
   6  11   3        4.44        1.21      2.65 o 
   7  11   3       12.13       14.48      3.25 o 
  -4  12   3       82.60      120.70      8.59 o 
  -3  12   3       39.83       50.33      5.67 o 
  -2  12   3       56.53       64.60      5.67 o 
  -1  12   3        0.33       -2.81      4.11 o 
   0  12   3        1.87        1.84      6.14 o 
   1  12   3       48.73       73.65     10.43 o 
   2  12   3       17.27       14.12      7.37 o 
   3  12   3        3.07        3.43      4.54 o 
   4  12   3        0.01       -2.04      3.71 o 
 -13   0   4       86.91      120.30     11.05 o 
 -12   0   4      147.59      140.56     10.43 o 
 -11   0   4      162.92      150.12      6.75 o 
 -10   0   4       16.48       18.34      5.22 o 
  -9   0   4      907.93      896.13     13.48 o 
  -8   0   4      129.93      120.58      4.51 o 
  -7   0   4       84.49       70.99      3.50 o 
  -6   0   4     4594.15     4624.47     48.79 o 
  -5   0   4      175.31      232.91      7.16 o 
  -4   0   4     2369.50     2262.47     24.53 o 
  -3   0   4     4548.18     4791.44     49.02 o 
  -2   0   4    13178.49    12748.21    129.15 o 
  -1   0   4     8740.56     8548.47     86.28 o 
   0   0   4     4545.86     4870.80     50.97 o 
   1   0   4        0.42        1.69      0.54 o 
   2   0   4    72435.68    55636.02   3795.42 o 
   3   0   4     3054.65     3372.33     40.90 o 
   4   0   4     2169.83     2318.34     24.74 o 
   5   0   4    19857.66    20349.71    330.78 o 
   6   0   4      664.78      621.73      7.47 o 
   7   0   4     3496.60     3448.61     31.74 o 
   8   0   4      201.69      179.33      4.71 o 
   9   0   4     1896.18     1902.73     27.79 o 
  10   0   4       35.80       33.76      7.37 o 
  11   0   4       48.28       25.78      6.75 o 
  12   0   4      125.28      147.31     12.28 o 
  13   0   4       23.42       34.99      9.21 o 
 -13   1   4       36.38       40.07      8.29 o 
 -12   1   4        9.72       13.22      3.25 o 
 -11   1   4        9.79       15.16      3.25 o 
 -10   1   4       27.43       35.13      2.69 o 
  -9   1   4      360.02      339.57      5.64 o 
  -8   1   4      591.10      541.66      6.58 o 
  -7   1   4      300.70      295.62      4.39 o 
  -6   1   4      132.16      112.00      2.69 o 
  -5   1   4       29.27       26.12      2.29 o 
  -4   1   4     1697.40     1599.99     12.68 o 
  -3   1   4       39.82       42.56      1.39 o 
  -2   1   4    10691.02    10808.07     76.72 o 
  -1   1   4      327.27      321.53      3.38 o 
   0   1   4    48319.15    43608.61   1560.39 o 
   1   1   4     1399.26     1483.32     13.70 o 
   2   1   4     3461.69     3508.67     27.59 o 
   3   1   4     6440.57     6261.48     50.80 o 
   4   1   4     1220.42     1218.91     10.77 o 
   5   1   4     3540.41     3622.90     32.38 o 
   6   1   4      216.53      249.63      3.22 o 
   7   1   4     1279.80     1262.59     11.03 o 
   8   1   4       20.12       21.22      2.20 o 
   9   1   4      172.86      165.24      4.67 o 
  10   1   4       45.48       51.18      3.95 o 
  11   1   4       69.81       62.70      6.08 o 
  12   1   4       40.36       39.79      6.14 o 
  13   1   4        7.74       12.68      4.98 o 
 -13   2   4       43.94       50.20      5.41 o 
 -12   2   4       81.86       77.21      4.88 o 
 -11   2   4       52.58       50.92      4.06 o 
 -10   2   4      307.13      312.82      6.94 o 
  -9   2   4      313.38      282.77      5.25 o 
  -8   2   4     1521.73     1432.17     14.02 o 
  -7   2   4      461.12      515.55      6.05 o 
  -6   2   4     2022.94     1933.76     15.76 o 
  -5   2   4     1080.49     1056.33      9.24 o 
  -4   2   4        0.78       -0.12      0.99 o 
  -3   2   4    10205.54    10598.57     75.16 o 
  -2   2   4      565.08      529.14      5.35 o 
  -1   2   4     5203.08     5266.19     41.48 o 
   0   2   4       73.88       66.69      1.57 o 
   1   2   4        3.35       13.26      0.91 o 
   2   2   4      856.02      863.87     10.46 o 
   3   2   4      301.67      297.90      4.40 o 
   4   2   4      525.13      575.06      5.88 o 
   5   2   4      919.84      944.69      9.09 o 
   6   2   4        0.92       -0.75      1.16 o 
   7   2   4        1.19        3.30      1.88 o 
   8   2   4      738.05      696.30      8.57 o 
   9   2   4        1.78       -0.06      2.17 o 
  10   2   4       73.47       81.17      3.74 o 
  11   2   4       72.88       83.61      5.04 o 
  12   2   4       14.95       22.39      5.41 o 
  13   2   4       86.34       94.99     12.89 o 
 -13   3   4        9.76       11.72      4.54 o 
 -12   3   4       73.23       96.57      6.28 o 
 -11   3   4       83.34       88.05      5.43 o 
 -10   3   4       28.94       32.48      3.28 o 
  -9   3   4       75.91       61.96      3.60 o 
  -8   3   4      440.73      409.77      9.04 o 
  -7   3   4      306.78      334.09      4.61 o 
  -6   3   4      742.82      740.59      7.33 o 
  -5   3   4        2.93        4.87      1.10 o 
  -4   3   4     2599.63     2760.87     20.98 o 
  -3   3   4     6260.30     6604.30     63.46 o 
  -2   3   4      328.11      357.64      3.65 o 
  -1   3   4     6252.50     6322.56     45.27 o 
   0   3   4     1241.84     1330.24     11.92 o 
   1   3   4       39.34       34.31      1.24 o 
   2   3   4      140.04      132.90      2.85 o 
   3   3   4     6780.92     7087.08     62.51 o 
   4   3   4     1005.13     1021.42     11.15 o 
   5   3   4     1857.37     1839.82     18.67 o 
   6   3   4        0.04        3.02      1.71 o 
   7   3   4       19.61       20.48      2.39 o 
   8   3   4      285.72      287.56      5.47 o 
   9   3   4       86.52       74.45      3.69 o 
  10   3   4      212.10      219.51      7.88 o 
  11   3   4       13.96        5.63      3.50 o 
  12   3   4      106.54      129.27      7.18 o 
  13   3   4      147.01      162.33     10.74 o 
 -13   4   4      122.43      160.53      9.21 o 
 -12   4   4      236.76      259.39      9.32 o 
 -11   4   4        0.45       -2.88      3.86 o 
 -10   4   4       55.80       67.78      4.71 o 
  -9   4   4     1018.29     1015.05     22.03 o 
  -8   4   4       65.56       74.63      3.67 o 
  -7   4   4      144.28      137.48      4.37 o 
  -6   4   4     1020.38     1009.75      9.34 o 
  -5   4   4      237.72      263.83      3.66 o 
  -4   4   4      198.58      197.46      2.80 o 
  -3   4   4      282.18      348.70      3.65 o 
  -2   4   4      201.14      284.93      3.16 o 
  -1   4   4     1204.40     1171.59      8.84 o 
   0   4   4     2802.06     2944.20     20.15 o 
   1   4   4     3621.50     3973.67     29.10 o 
   2   4   4      454.93      440.43      4.39 o 
   3   4   4      192.48      239.21      3.82 o 
   4   4   4       83.82       93.75      3.54 o 
   5   4   4     2695.77     2757.11     26.76 o 
   6   4   4     1813.59     1761.60     18.82 o 
   7   4   4      609.64      546.37      8.48 o 
   8   4   4     2329.27     2246.42     21.12 o 
   9   4   4      107.86      107.93      6.09 o 
  10   4   4       26.27       25.05      2.66 o 
  11   4   4       81.95       74.62      4.26 o 
  12   4   4      207.96      227.90      7.84 o 
  13   4   4       61.92       49.29      6.90 o 
 -12   5   4       63.70       77.87      7.94 o 
 -11   5   4        1.34        1.04      4.10 o 
 -10   5   4       42.27       42.57      7.14 o 
  -9   5   4      238.61      226.27      6.96 o 
  -8   5   4      577.95      553.69     10.65 o 
  -7   5   4      197.45      190.66      6.01 o 
  -6   5   4      157.68      163.33      4.34 o 
  -5   5   4       44.98       53.90      1.83 o 
  -4   5   4     2801.46     2867.55     20.36 o 
  -3   5   4       11.71       11.16      1.03 o 
  -2   5   4      416.60      373.44      3.87 o 
  -1   5   4       32.55       27.72      1.47 o 
   0   5   4      343.06      282.20      3.24 o 
   1   5   4       10.85       19.63      1.09 o 
   2   5   4      363.15      392.59      4.39 o 
   3   5   4      477.69      599.55      7.44 o 
   4   5   4      148.39      119.90      3.50 o 
   5   5   4       28.52       33.97      2.34 o 
   6   5   4      160.48      129.63      4.25 o 
   7   5   4       17.03       18.66      4.16 o 
   8   5   4      253.29      252.07      5.28 o 
   9   5   4      330.40      307.94      6.09 o 
  10   5   4       18.52       18.63      2.64 o 
  11   5   4        4.77        1.10      3.06 o 
  12   5   4        1.93       -0.50      3.51 o 
 -12   6   4       38.08       37.09      5.02 o 
 -11   6   4      236.87      257.28      8.59 o 
 -10   6   4       29.48       36.12      4.44 o 
  -9   6   4      199.53      192.57      6.54 o 
  -8   6   4       38.23       26.85      3.70 o 
  -7   6   4        2.72        0.80      2.49 o 
  -6   6   4      925.47      894.14     13.66 o 
  -5   6   4      535.68      534.15      7.17 o 
  -4   6   4      479.08      452.81      5.95 o 
  -3   6   4      620.50      600.21      5.84 o 
  -2   6   4      168.92      158.64      2.99 o 
  -1   6   4        2.70        4.83      0.94 o 
   0   6   4       68.06       74.31      1.87 o 
   1   6   4      251.46      234.07      3.00 o 
   2   6   4       56.13       51.68      2.06 o 
   3   6   4      148.43      133.88      3.49 o 
   4   6   4       16.41       27.18      2.26 o 
   5   6   4     1235.13     1117.99     16.21 o 
   6   6   4       33.73       30.20      2.57 o 
   7   6   4      143.47      131.57      4.70 o 
   8   6   4      114.35      119.98      4.61 o 
   9   6   4       10.27       13.27      2.62 o 
  10   6   4      250.18      272.85      6.26 o 
  11   6   4       18.35       18.03      3.04 o 
  12   6   4       77.35      103.72      7.15 o 
 -11   7   4       58.08       57.23      9.22 o 
 -10   7   4       49.58       58.11      6.17 o 
  -9   7   4       36.51       45.34      5.19 o 
  -8   7   4        9.68       13.61      3.28 o 
  -7   7   4      226.45      240.98      7.04 o 
  -6   7   4      473.74      424.42      8.95 o 
  -5   7   4      351.88      332.01      7.97 o 
  -4   7   4       77.46       75.23      3.01 o 
  -3   7   4      571.26      543.05      6.33 o 
  -2   7   4      957.12      975.71      8.50 o 
  -1   7   4     1489.50     1444.22     11.49 o 
   0   7   4      458.30      523.78      5.30 o 
   1   7   4        7.51       11.43      1.52 o 
   2   7   4      645.72      649.88      7.75 o 
   3   7   4      798.40      781.70     10.05 o 
   4   7   4        6.96        5.42      1.84 o 
   5   7   4      598.02      593.00      8.84 o 
   6   7   4      207.23      187.60      5.23 o 
   7   7   4        8.61       13.84      2.57 o 
   8   7   4      447.96      431.45      7.42 o 
   9   7   4       35.75       24.09      2.92 o 
  10   7   4       25.74       22.14      3.17 o 
  11   7   4        1.01       -1.33      5.08 o 
 -10   8   4       42.39       55.33      5.23 o 
  -9   8   4      216.50      242.07      8.01 o 
  -8   8   4        1.69        4.07      3.14 o 
  -7   8   4       41.61       37.33      3.87 o 
  -6   8   4      115.85      103.61      4.43 o 
  -5   8   4       71.35       72.62      3.49 o 
  -4   8   4       14.48       11.70      2.02 o 
  -3   8   4      302.30      274.23      5.24 o 
  -2   8   4       76.54       85.82      2.82 o 
  -1   8   4     1148.00     1054.81     10.19 o 
   0   8   4      132.35      131.80      2.87 o 
   1   8   4      104.63      123.67      5.12 o 
   2   8   4      813.07      772.70      9.19 o 
   3   8   4      317.59      318.45      6.02 o 
   4   8   4      734.32      717.38     16.21 o 
   5   8   4     1220.83     1182.71     14.59 o 
   6   8   4        0.17        0.77      2.22 o 
   7   8   4       96.97       90.27      4.30 o 
   8   8   4      203.97      204.75      5.32 o 
   9   8   4        1.03        1.15      2.67 o 
  10   8   4       28.15       25.56      3.76 o 
  -9   9   4        0.01       -6.48      5.13 o 
  -8   9   4       10.11        8.35      5.99 o 
  -7   9   4       32.26       36.19      4.29 o 
  -6   9   4       33.25       35.78      7.13 o 
  -5   9   4      167.75      167.52      5.21 o 
  -4   9   4        0.16        1.49      2.16 o 
  -3   9   4     1226.21     1225.65     13.47 o 
  -2   9   4       76.02       72.93      3.15 o 
  -1   9   4      638.87      578.99      7.88 o 
   0   9   4        1.51        2.85      2.21 o 
   1   9   4      174.18      173.89      5.00 o 
   2   9   4      617.92      619.31      9.04 o 
   3   9   4      326.59      335.87      6.46 o 
   4   9   4      312.43      299.94      6.35 o 
   5   9   4      355.04      358.38     11.23 o 
   6   9   4       30.33       31.76      3.14 o 
   7   9   4        0.00        3.63      4.93 o 
   8   9   4        1.75       -0.95      2.70 o 
   9   9   4       42.64       49.66      3.99 o 
  -8  10   4       43.19       49.24      5.18 o 
  -7  10   4       69.44       62.16      4.91 o 
  -6  10   4        2.38        2.10      2.81 o 
  -5  10   4      155.83      155.63      5.50 o 
  -4  10   4       52.89       64.62      3.74 o 
  -3  10   4       27.61       28.29      2.73 o 
  -2  10   4       51.44       50.64      3.93 o 
  -1  10   4       10.16        8.06      2.89 o 
   0  10   4        2.33       -0.85      2.02 o 
   1  10   4       23.25       31.93      4.05 o 
   2  10   4       32.70       35.51      3.33 o 
   3  10   4       58.80       67.86      4.24 o 
   4  10   4       26.67       33.21      3.77 o 
   5  10   4       33.45       30.67      4.92 o 
   6  10   4       53.38       54.13      4.25 o 
   7  10   4       64.83       61.41      4.15 o 
   8  10   4      107.88      131.79      5.48 o 
  -7  11   4        0.49       -2.99      3.60 o 
  -6  11   4        0.28       -3.07      2.89 o 
  -5  11   4        1.26       -3.34      2.96 o 
  -4  11   4        2.76       -1.29      3.26 o 
  -3  11   4       52.64       51.47      5.20 o 
  -2  11   4      146.79      157.38      7.44 o 
  -1  11   4       55.18       62.27      4.47 o 
   0  11   4       31.38       30.23      3.64 o 
   1  11   4        7.68        4.33      3.39 o 
   2  11   4      115.54      137.18     10.13 o 
   3  11   4       12.35       12.25      4.28 o 
   4  11   4       25.72       38.66      5.59 o 
   5  11   4        9.13        7.37      5.52 o 
   6  11   4        2.93        7.01      3.97 o 
  -4  12   4       73.97       96.09      7.15 o 
  -3  12   4       18.17       14.94      6.75 o 
  -2  12   4       78.63       85.13      6.59 o 
  -1  12   4       25.71       20.84      3.93 o 
   0  12   4        1.08       -7.37      4.91 o 
   1  12   4       42.07       41.74      8.59 o 
   2  12   4       61.08       85.93     11.05 o 
   3  12   4        0.29        2.42      5.22 o 
   4  12   4       74.33       76.11      8.59 o 
 -13   1   5        9.34        3.13      4.60 o 
 -12   1   5       66.53       66.45      4.42 o 
 -11   1   5       33.99       35.56      3.59 o 
 -10   1   5       87.78       84.98      3.33 o 
  -9   1   5      144.65      139.20      4.16 o 
  -8   1   5      225.55      249.19      4.40 o 
  -7   1   5      312.67      272.56      4.58 o 
  -6   1   5      471.98      479.73      5.57 o 
  -5   1   5     3688.39     3638.57     27.29 o 
  -4   1   5     1997.89     2028.15     17.45 o 
  -3   1   5      152.05      169.24      2.41 o 
  -2   1   5     3861.63     4224.68     30.60 o 
  -1   1   5    20481.94    20211.15    418.69 o 
   0   1   5     7619.04     7520.94    105.87 o 
   1   1   5     3538.38     3574.78     25.84 o 
   2   1   5      860.45      883.98      8.61 o 
   3   1   5    11542.71    11833.44    128.93 o 
   4   1   5     1118.02     1203.55     10.77 o 
   5   1   5      762.88      960.01      8.33 o 
   6   1   5      557.81      674.41      6.46 o 
   7   1   5     2224.62     2368.10     18.52 o 
   8   1   5      239.84      228.33      5.09 o 
   9   1   5        0.12        0.87      2.02 o 
  10   1   5       38.74       32.68      4.98 o 
  11   1   5       16.63       16.27      5.21 o 
  12   1   5       38.52       38.30      5.64 o 
  13   1   5        0.25        5.62      5.41 o 
 -13   2   5        4.06        5.66      4.30 o 
 -12   2   5        5.55        2.46      3.47 o 
 -11   2   5       69.17       93.41      4.69 o 
 -10   2   5      114.98      114.25      5.87 o 
  -9   2   5       51.13       47.98      2.73 o 
  -8   2   5        0.15        2.68      1.60 o 
  -7   2   5     2054.62     2037.14     16.79 o 
  -6   2   5      258.09      244.70      4.12 o 
  -5   2   5     1841.52     1970.38     15.76 o 
  -4   2   5        0.14        2.61      0.96 o 
  -3   2   5       46.16       40.65      1.44 o 
  -2   2   5     4464.92     4826.39     38.40 o 
  -1   2   5      275.55      269.02      3.59 o 
   0   2   5      966.60     1086.54     11.28 o 
   1   2   5     1853.03     1889.88     15.60 o 
   2   2   5     1317.13     1292.71     14.69 o 
   3   2   5       10.03       35.87      1.71 o 
   4   2   5     1216.99     1288.95     10.25 o 
   5   2   5      885.66      905.72      8.86 o 
   6   2   5       92.70       81.02      2.40 o 
   7   2   5        3.28        3.44      1.95 o 
   8   2   5       66.18       65.17      2.88 o 
   9   2   5      222.20      227.17      5.47 o 
  10   2   5      122.84      131.18      4.68 o 
  11   2   5       35.04       36.24      3.87 o 
  12   2   5        6.60        1.46      4.54 o 
  13   2   5       14.53        8.62      5.41 o 
 -13   3   5       48.95       50.97      5.64 o 
 -12   3   5        0.20        4.37      3.52 o 
 -11   3   5      350.12      365.41      9.24 o 
 -10   3   5      266.31      236.88      9.41 o 
  -9   3   5      181.85      182.93      5.41 o 
  -8   3   5       24.51       22.66      2.21 o 
  -7   3   5      807.26      760.42      7.86 o 
  -6   3   5      422.45      443.82      5.18 o 
  -5   3   5      121.58      166.41      2.88 o 
  -4   3   5     1702.94     1850.78     14.68 o 
  -3   3   5     6102.21     6325.13     45.62 o 
  -2   3   5     1932.14     1999.74     15.30 o 
  -1   3   5      611.23      723.20      7.97 o 
   0   3   5      554.81      530.66      4.85 o 
   1   3   5     3495.70     3605.61     26.36 o 
   2   3   5     1647.28     1721.77     17.44 o 
   3   3   5     1085.98     1113.99     11.77 o 
   4   3   5     3187.19     3123.92     29.29 o 
   5   3   5       76.68       69.75      5.52 o 
   6   3   5       61.71       68.89      3.05 o 
   7   3   5        8.63        2.54      2.22 o 
   8   3   5      193.33      159.42      4.92 o 
   9   3   5      133.10      143.05      4.74 o 
  10   3   5        0.29       -3.25      2.17 o 
  11   3   5       12.25       14.28      2.85 o 
  12   3   5       16.11       27.61      5.85 o 
  13   3   5       21.41       35.37     13.50 o 
 -13   4   5       53.17       74.01      9.51 o 
 -12   4   5        6.75       11.86      4.11 o 
 -11   4   5        0.00        1.13      3.07 o 
 -10   4   5       45.13       45.28      4.16 o 
  -9   4   5      197.96      191.56      6.57 o 
  -8   4   5      510.54      480.70      9.48 o 
  -7   4   5        6.63        8.26      2.12 o 
  -6   4   5        0.09        0.92      1.17 o 
  -5   4   5     1242.07     1201.86     11.52 o 
  -4   4   5       16.57       24.45      1.33 o 
  -3   4   5        0.01        2.94      0.93 o 
  -2   4   5      712.26      685.13      6.89 o 
  -1   4   5        4.08        1.42      0.71 o 
   0   4   5     1865.59     1841.68     15.36 o 
   1   4   5     7237.23     7296.52     52.33 o 
   2   4   5       15.40       10.03      1.28 o 
   3   4   5        0.53        0.69      1.19 o 
   4   4   5      742.29      773.73      9.39 o 
   5   4   5      159.56      176.42      4.28 o 
   6   4   5      884.42      834.40     10.78 o 
   7   4   5      263.95      266.84      6.73 o 
   8   4   5      286.02      326.88      6.94 o 
   9   4   5      149.83      148.04      4.46 o 
  10   4   5       10.21        6.39      2.58 o 
  11   4   5       18.58       19.09      4.36 o 
  12   4   5       62.82       75.80      5.29 o 
 -12   5   5        0.33       -3.49      4.87 o 
 -11   5   5        3.57       -0.87      3.85 o 
 -10   5   5        4.71        3.41      5.27 o 
  -9   5   5       22.86       23.41      3.60 o 
  -8   5   5      118.17      130.33      5.59 o 
  -7   5   5      248.13      248.65      9.53 o 
  -6   5   5        8.85        5.50      2.07 o 
  -5   5   5      639.68      652.32      6.82 o 
  -4   5   5      108.89       83.70      2.25 o 
  -3   5   5       60.00       53.13      1.76 o 
  -2   5   5       85.20       84.41      1.83 o 
  -1   5   5        7.17        1.72      0.77 o 
   0   5   5      834.06      983.07      8.65 o 
   1   5   5       26.45       23.37      1.22 o 
   2   5   5     2195.39     2143.34     16.78 o 
   3   5   5      481.46      490.60      6.03 o 
   4   5   5      178.46      181.55      4.25 o 
   5   5   5      260.63      272.43      5.32 o 
   6   5   5       44.11       54.34      4.78 o 
   7   5   5      668.40      648.65      9.83 o 
   8   5   5      146.68      150.36      4.99 o 
   9   5   5       58.66       53.87      3.22 o 
  10   5   5       12.13        9.89      2.57 o 
  11   5   5        3.20       -0.37      2.61 o 
  12   5   5        9.38       13.68      4.02 o 
 -12   6   5       70.33       76.88      5.70 o 
 -11   6   5       94.93      130.43      6.62 o 
 -10   6   5        5.54        0.19      4.73 o 
  -9   6   5        5.05        4.48      3.28 o 
  -8   6   5      119.55      121.74      7.04 o 
  -7   6   5      123.65      118.38      5.23 o 
  -6   6   5        1.79        0.28      2.40 o 
  -5   6   5        2.77        3.27      1.87 o 
  -4   6   5       64.49       66.87      2.53 o 
  -3   6   5       19.76       27.85      1.68 o 
  -2   6   5      797.96      766.73      6.87 o 
  -1   6   5      799.30      760.07      6.72 o 
   0   6   5       29.23       41.61      1.50 o 
   1   6   5       24.19       15.49      1.22 o 
   2   6   5        6.67       14.35      1.46 o 
   3   6   5       37.98       45.32      2.83 o 
   4   6   5      134.14      122.00      3.67 o 
   5   6   5        0.71        1.30      1.98 o 
   6   6   5       29.09       27.57      2.65 o 
   7   6   5        8.23        7.73      2.29 o 
   8   6   5      130.42      132.24      4.74 o 
   9   6   5      170.99      169.59      5.56 o 
  10   6   5       63.69       75.16      3.96 o 
  11   6   5        3.68        1.06      2.97 o 
 -11   7   5       50.57       63.44      5.37 o 
 -10   7   5        9.21        9.21      7.23 o 
  -9   7   5        3.89        3.15      4.47 o 
  -8   7   5       19.56       23.63      3.70 o 
  -7   7   5        5.69        3.45      2.77 o 
  -6   7   5       15.89       16.71      2.96 o 
  -5   7   5      185.71      180.80      5.23 o 
  -4   7   5        7.05        4.63      1.80 o 
  -3   7   5       15.79       17.49      2.01 o 
  -2   7   5      215.07      199.49      4.90 o 
  -1   7   5      390.37      408.20      5.76 o 
   0   7   5        4.23        4.43      1.15 o 
   1   7   5       69.11       70.33      2.57 o 
   2   7   5       61.50       68.03      2.54 o 
   3   7   5        3.73        9.83      1.84 o 
   4   7   5       93.15       86.77      3.49 o 
   5   7   5       60.73       55.09      3.14 o 
   6   7   5      104.12       88.96      3.86 o 
   7   7   5      180.58      183.86      6.18 o 
   8   7   5       15.75       25.43      3.10 o 
   9   7   5        0.99        0.74      2.49 o 
  10   7   5        1.44        2.54      2.71 o 
  11   7   5       22.79       28.92      7.37 o 
 -10   8   5       20.22       25.78      4.54 o 
  -9   8   5       26.11       30.12      4.49 o 
  -8   8   5        8.96        2.55      7.69 o 
  -7   8   5       33.51       33.36      3.79 o 
  -6   8   5      447.30      439.64      9.56 o 
  -5   8   5       19.76       22.54      3.33 o 
  -4   8   5      369.25      371.08      6.41 o 
  -3   8   5       97.52       86.13      3.34 o 
  -2   8   5       62.04       72.22      3.17 o 
  -1   8   5      690.98      576.21      6.76 o 
   0   8   5      223.61      218.18      5.16 o 
   1   8   5      424.62      406.56      7.04 o 
   2   8   5       80.30       76.49      3.29 o 
   3   8   5       77.12       75.42      3.39 o 
   4   8   5       97.50      101.24      3.99 o 
   5   8   5      116.88       94.89      4.08 o 
   6   8   5      183.04      178.91      5.39 o 
   7   8   5       41.14       31.86      3.65 o 
   8   8   5       62.41       53.49      3.84 o 
   9   8   5        0.03       -1.85      2.43 o 
  10   8   5        5.38        7.78      3.14 o 
  -9   9   5        1.82       -0.66      3.41 o 
  -8   9   5       27.12       25.74      7.66 o 
  -7   9   5       90.64       93.95      5.28 o 
  -6   9   5       27.01       24.34      3.60 o 
  -5   9   5      265.36      251.75      7.17 o 
  -4   9   5       72.15       59.00      4.07 o 
  -3   9   5        0.17       -1.97      1.90 o 
  -2   9   5      387.30      338.99      5.93 o 
  -1   9   5       14.97       17.46      3.01 o 
   0   9   5        2.33       -0.27      1.95 o 
   1   9   5      244.95      234.70      5.79 o 
   2   9   5      194.66      215.60      9.44 o 
   3   9   5      280.69      301.57      6.76 o 
   4   9   5       24.37       26.75      2.73 o 
   5   9   5       30.83       30.89      2.93 o 
   6   9   5       27.96       26.00      2.96 o 
   7   9   5        0.49        2.98      2.61 o 
   8   9   5       10.17        9.85      2.96 o 
   9   9   5        5.41        3.02      2.90 o 
  -8  10   5        4.10        1.59      4.14 o 
  -7  10   5        0.00       -3.61      3.45 o 
  -6  10   5        9.04        8.62      3.28 o 
  -5  10   5        3.66        1.73      2.96 o 
  -4  10   5       15.88       18.08      3.14 o 
  -3  10   5        8.19        3.11      3.28 o 
  -2  10   5        0.64        3.64      2.66 o 
  -1  10   5       47.35       39.35      4.65 o 
   0  10   5       94.47       99.34      4.87 o 
   1  10   5       56.78       67.82      3.95 o 
   2  10   5       65.20       58.15      3.83 o 
   3  10   5       89.41       80.74      4.74 o 
   4  10   5       10.48       11.40      3.02 o 
   5  10   5       43.08       41.51      3.83 o 
   6  10   5       18.22       23.72      3.81 o 
   7  10   5        0.05       -3.44      2.86 o 
   8  10   5       23.71       27.10      3.52 o 
  -6  11   5        0.35       -1.08      3.15 o 
  -5  11   5        5.94        3.29      3.00 o 
  -4  11   5        3.26        1.95      2.96 o 
  -3  11   5        1.67       -0.97      4.91 o 
  -2  11   5       15.41       11.44      3.12 o 
  -1  11   5       67.93       72.39      5.94 o 
   0  11   5        6.25        9.75      3.52 o 
   1  11   5      133.10      134.83      5.32 o 
   2  11   5        1.13        0.10      2.49 o 
   3  11   5        0.02        6.34      3.83 o 
   4  11   5      172.37      206.79     15.96 o 
   5  11   5       39.92       41.81      5.89 o 
   6  11   5       21.10       16.10      9.51 o 
  -4  12   5       43.91       42.61      5.67 o 
  -3  12   5        0.37       -5.67      3.78 o 
  -2  12   5       20.23       17.05      4.65 o 
  -1  12   5       29.72       34.18      4.54 o 
   0  12   5      142.45      159.68      7.81 o 
   1  12   5        9.10       -0.61      6.75 o 
   2  12   5       39.41       33.76      8.59 o 
   3  12   5       28.99       27.84      5.83 o 
   4  12   5       14.46       13.53      4.98 o 
 -13   0   6      395.58      425.35     17.19 o 
 -12   0   6       35.70       25.78      6.75 o 
 -11   0   6       11.03       21.42      4.30 o 
 -10   0   6       48.93       37.48      4.11 o 
  -9   0   6     1070.59     1079.42     15.86 o 
  -8   0   6        1.75        9.21      2.76 o 
  -7   0   6     3596.96     3426.82     37.67 o 
  -6   0   6     1424.76     1416.36     17.25 o 
  -5   0   6     6576.05     6580.86     67.59 o 
  -4   0   6     6321.89     6208.60     63.72 o 
  -3   0   6      811.12      801.76      9.86 o 
  -2   0   6      201.47      184.76      4.26 o 
  -1   0   6        8.35       26.64      1.37 o 
   0   0   6    32568.07    32094.92    384.51 o 
   1   0   6     9507.62    10094.71    101.63 o 
   2   0   6     8804.75     8570.59     85.94 o 
   3   0   6        5.95        3.02      0.94 o 
   4   0   6     1381.95     1389.69     15.78 o 
   5   0   6     4019.54     4339.44     47.02 o 
   6   0   6     1719.77     1651.32     19.19 o 
   7   0   6     1187.50     1198.47     15.83 o 
   8   0   6        5.26       -0.28      2.53 o 
   9   0   6      197.79      179.23     11.66 o 
  10   0   6      545.91      524.79     19.03 o 
  11   0   6        2.78        1.84      6.75 o 
  12   0   6       87.69       97.59     10.43 o 
  13   0   6       54.71       63.83     10.43 o 
 -13   1   6        2.03        3.68      6.14 o 
 -12   1   6        1.21        3.67      2.86 o 
 -11   1   6       34.74       40.83      3.74 o 
 -10   1   6      109.71      114.53      3.68 o 
  -9   1   6      242.17      225.93      4.51 o 
  -8   1   6      815.29      772.97      8.36 o 
  -7   1   6      512.48      494.39      5.99 o 
  -6   1   6     1740.13     1757.10     14.65 o 
  -5   1   6      547.15      577.88      5.99 o 
  -4   1   6     2335.99     2257.27     17.41 o 
  -3   1   6      219.76      248.41      3.34 o 
  -2   1   6    13412.39    13342.32    103.12 o 
  -1   1   6    13851.29    14006.29    143.04 o 
   0   1   6    10880.92    10725.07     76.26 o 
   1   1   6      148.53      206.53      2.56 o 
   2   1   6      196.27      210.97      2.46 o 
   3   1   6        8.73       16.61      0.87 o 
   4   1   6     2311.24     2522.73     19.10 o 
   5   1   6     1125.23     1110.36      9.38 o 
   6   1   6      194.90      198.86      5.23 o 
   7   1   6        0.01       -0.67      2.33 o 
   8   1   6      656.11      665.68      9.07 o 
   9   1   6      257.68      258.38      7.88 o 
  10   1   6      107.15      101.17      6.72 o 
  11   1   6      243.21      222.04      9.76 o 
  12   1   6      173.32      165.06      9.51 o 
  13   1   6       72.67       87.09      8.02 o 
 -13   2   6      250.32      266.51      9.52 o 
 -12   2   6       54.49       66.46      5.15 o 
 -11   2   6      202.75      197.21      7.48 o 
 -10   2   6      797.91      777.19     11.35 o 
  -9   2   6     1577.83     1498.73     21.74 o 
  -8   2   6       97.24      107.28      3.18 o 
  -7   2   6        7.89       10.96      1.89 o 
  -6   2   6       42.20       61.02      2.11 o 
  -5   2   6      458.09      541.64      5.70 o 
  -4   2   6     1011.59     1126.18     10.56 o 
  -3   2   6     1446.95     1356.84     10.92 o 
  -2   2   6     4623.29     4801.36     38.40 o 
  -1   2   6        6.15       14.82      1.25 o 
   0   2   6      548.72      596.28      5.89 o 
   1   2   6     2646.65     2602.34     19.33 o 
   2   2   6        7.01        5.26      0.52 o 
   3   2   6     7047.76     6754.79     52.61 o 
   4   2   6      149.84      146.87      5.88 o 
   5   2   6     3508.33     3717.64     31.24 o 
   6   2   6      941.59      881.50     13.47 o 
   7   2   6       16.38       21.62      2.27 o 
   8   2   6     1197.08     1095.67     15.95 o 
   9   2   6       59.14       64.52      3.39 o 
  10   2   6       45.73       41.43      3.17 o 
  11   2   6        0.63        5.83      4.34 o 
  12   2   6       13.00       17.77      5.41 o 
  13   2   6        1.82        5.83      5.21 o 
 -13   3   6        0.01        4.85      4.11 o 
 -12   3   6       13.88       18.08      4.11 o 
 -11   3   6       33.06       35.12      6.54 o 
 -10   3   6        3.48       -1.44      2.89 o 
  -9   3   6      197.12      196.28      6.11 o 
  -8   3   6     1346.28     1276.03     12.84 o 
  -7   3   6      366.44      353.91      4.88 o 
  -6   3   6      109.43       91.20      2.79 o 
  -5   3   6      430.47      415.97      4.86 o 
  -4   3   6        3.09        1.78      0.96 o 
  -3   3   6     2196.02     2088.88     17.33 o 
  -2   3   6       76.62       96.61      2.36 o 
  -1   3   6       26.17       30.26      1.26 o 
   0   3   6    11100.23    11686.79     82.96 o 
   1   3   6      236.75      211.19      3.50 o 
   2   3   6       35.29       57.51      1.32 o 
   3   3   6     3365.40     3422.38     31.43 o 
   4   3   6       46.73       46.49      2.75 o 
   5   3   6       94.46       69.54      2.87 o 
   6   3   6        6.01        5.00      1.80 o 
   7   3   6      169.93      180.81      4.80 o 
   8   3   6     1405.41     1355.78     15.99 o 
   9   3   6        9.67        1.74      2.31 o 
  10   3   6       77.90       85.60      4.01 o 
  11   3   6       13.51       10.74      3.54 o 
  12   3   6       39.57       42.69      6.51 o 
  13   3   6       19.73       18.55      6.03 o 
 -13   4   6       11.34       15.96      4.77 o 
 -12   4   6        6.97        1.92      5.23 o 
 -11   4   6      396.59      370.01     12.27 o 
 -10   4   6      104.51      106.96      5.75 o 
  -9   4   6      722.43      649.60     11.80 o 
  -8   4   6      143.13      124.29      5.13 o 
  -7   4   6      803.18      704.62      8.29 o 
  -6   4   6      470.86      448.95      5.48 o 
  -5   4   6      671.84      752.61      8.46 o 
  -4   4   6     1855.83     1903.16     15.27 o 
  -3   4   6     2822.71     3198.26     24.07 o 
  -2   4   6     3405.88     3743.33     27.75 o 
  -1   4   6      676.49      656.67      6.87 o 
   0   4   6     3478.54     3965.36     29.17 o 
   1   4   6       92.66       83.82      3.34 o 
   2   4   6     5247.54     5451.52     39.64 o 
   3   4   6     2732.27     2971.77     25.12 o 
   4   4   6      249.95      243.51      4.56 o 
   5   4   6     1841.89     1717.42     18.13 o 
   6   4   6      602.68      537.11      8.11 o 
   7   4   6     3809.89     3643.04     35.36 o 
   8   4   6     1025.87     1006.58     19.76 o 
   9   4   6      109.28      129.87      4.19 o 
  10   4   6      162.82      161.06      5.37 o 
  11   4   6        5.07        5.71      3.84 o 
  12   4   6       28.43       30.88      3.74 o 
 -12   5   6       55.71       69.35      8.39 o 
 -11   5   6       23.72       15.75      4.58 o 
 -10   5   6      107.02      105.35      5.88 o 
  -9   5   6        4.36        1.88      3.63 o 
  -8   5   6       45.94       49.96      4.02 o 
  -7   5   6       22.45       28.04      6.03 o 
  -6   5   6      672.95      632.88      7.70 o 
  -5   5   6      291.54      306.65      4.76 o 
  -4   5   6     3935.87     3938.67     32.84 o 
  -3   5   6      341.45      362.06      4.35 o 
  -2   5   6     2480.63     2557.28     19.74 o 
  -1   5   6      820.89      801.51      7.30 o 
   0   5   6     5683.06     5903.80     42.97 o 
   1   5   6       13.08       11.51      1.07 o 
   2   5   6      710.51      745.53      6.93 o 
   3   5   6      506.93      525.56      6.31 o 
   4   5   6       40.37       50.59      2.47 o 
   5   5   6      349.99      317.38      5.77 o 
   6   5   6      491.81      492.50      7.87 o 
   7   5   6      158.17      158.46      4.81 o 
   8   5   6       19.56       26.34      2.93 o 
   9   5   6       98.45       94.08      3.82 o 
  10   5   6       30.28       31.36      3.08 o 
  11   5   6        6.58        5.10      2.90 o 
  12   5   6       32.49       39.77      3.99 o 
 -12   6   6       63.87       69.82      6.47 o 
 -11   6   6        4.96        2.05      3.46 o 
 -10   6   6      355.91      376.16      9.67 o 
  -9   6   6       51.93       42.44      7.11 o 
  -8   6   6       52.65       58.45      5.03 o 
  -7   6   6      242.21      238.20      8.26 o 
  -6   6   6      156.01      131.15      5.39 o 
  -5   6   6      132.27      120.96      3.21 o 
  -4   6   6       32.92       34.44      2.05 o 
  -3   6   6      582.19      553.98      6.93 o 
  -2   6   6      152.97      166.33      3.50 o 
  -1   6   6       32.61       26.73      1.41 o 
   0   6   6      194.70      208.42      3.13 o 
   1   6   6     1037.14     1011.14      9.02 o 
   2   6   6      221.09      246.73      4.10 o 
   3   6   6      631.38      599.75      8.02 o 
   4   6   6      795.22      795.84     10.11 o 
   5   6   6      404.82      395.95      7.26 o 
   6   6   6        0.10       -2.86      1.91 o 
   7   6   6      161.16      129.98      4.51 o 
   8   6   6      284.44      278.11      6.55 o 
   9   6   6      133.05      131.54      5.08 o 
  10   6   6       64.97       65.55      3.73 o 
  11   6   6        5.03        7.81      3.21 o 
 -11   7   6        3.72       -3.44      3.68 o 
 -10   7   6       21.91       19.62      5.36 o 
  -9   7   6       55.57       58.90      4.66 o 
  -8   7   6      499.68      469.24     13.38 o 
  -7   7   6        3.59       -3.92      2.61 o 
  -6   7   6      331.54      303.17      7.53 o 
  -5   7   6       78.42       60.20      3.25 o 
  -4   7   6      142.68      114.39      4.02 o 
  -3   7   6     1269.49     1167.56     12.11 o 
  -2   7   6      107.32      103.44      3.16 o 
  -1   7   6      883.99      851.39      9.41 o 
   0   7   6      404.99      402.18      5.03 o 
   1   7   6      175.20      169.47      3.64 o 
   2   7   6       20.56       29.18      2.06 o 
   3   7   6     1291.52     1279.18     16.05 o 
   4   7   6      119.99      110.17      3.84 o 
   5   7   6      291.00      275.45      6.15 o 
   6   7   6      149.62      137.36      4.48 o 
   7   7   6        7.64        4.49      2.34 o 
   8   7   6       64.24       71.21      4.10 o 
   9   7   6       19.98       11.43      2.60 o 
  10   7   6       92.21      112.86      4.69 o 
  11   7   6      238.43      261.66      6.77 o 
 -10   8   6      180.28      173.53      7.30 o 
  -9   8   6      131.73      128.83      6.28 o 
  -8   8   6      228.39      245.65      7.72 o 
  -7   8   6        2.93        3.41      2.81 o 
  -6   8   6      326.74      317.57      8.01 o 
  -5   8   6      107.14       87.97      4.66 o 
  -4   8   6      846.29      787.27     11.11 o 
  -3   8   6      209.66      224.59      5.46 o 
  -2   8   6       10.91       19.69      2.06 o 
  -1   8   6       51.99       58.98      2.75 o 
   0   8   6     1070.06     1043.37     13.06 o 
   1   8   6       65.32       73.06      3.39 o 
   2   8   6       12.75       10.19      1.95 o 
   3   8   6      346.32      347.25      6.46 o 
   4   8   6      113.36      110.47      4.12 o 
   5   8   6      188.49      190.58      7.26 o 
   6   8   6       14.82       25.93      3.15 o 
   7   8   6      113.39      101.64      4.46 o 
   8   8   6       23.83       26.63      3.32 o 
   9   8   6       85.85      104.12      4.40 o 
  10   8   6       25.74       32.96      3.85 o 
  -9   9   6        2.42        0.57      3.25 o 
  -8   9   6        2.58       -0.54      3.20 o 
  -7   9   6      125.59      134.82      6.01 o 
  -6   9   6        3.76        3.73      2.96 o 
  -5   9   6      156.83      174.75      6.07 o 
  -4   9   6       26.50       29.84      2.96 o 
  -3   9   6      391.17      393.22      7.42 o 
  -2   9   6       11.95        6.61      2.22 o 
  -1   9   6      524.12      524.31      8.54 o 
   0   9   6        5.60        2.59      2.08 o 
   1   9   6      482.86      436.05      7.81 o 
   2   9   6       61.44       55.72      3.81 o 
   3   9   6      483.38      424.62      8.92 o 
   4   9   6        1.42        3.14      2.30 o 
   5   9   6       24.50       20.94      3.19 o 
   6   9   6       80.74       72.59      3.99 o 
   7   9   6        0.15       -2.48      2.51 o 
   8   9   6      122.39      153.92      5.69 o 
   9   9   6        9.05        2.96      3.28 o 
  -8  10   6        3.61       -1.04      3.72 o 
  -7  10   6        4.77        3.48      3.56 o 
  -6  10   6       27.61       41.92      4.12 o 
  -5  10   6        9.14        5.41      2.81 o 
  -4  10   6       53.43       64.49      4.38 o 
  -3  10   6        3.50        9.39      2.58 o 
  -2  10   6       61.32       53.36      4.20 o 
  -1  10   6       21.56       13.07      3.72 o 
   0  10   6       14.80       17.91      2.63 o 
   1  10   6      111.26      108.62      4.89 o 
   2  10   6       44.39       39.12      3.59 o 
   3  10   6       73.77       77.47      6.33 o 
   4  10   6        0.03       -1.53      2.54 o 
   5  10   6       23.73       27.49      3.73 o 
   6  10   6       92.15       99.24      6.85 o 
   7  10   6       18.00       17.67      3.59 o 
   8  10   6       57.64       65.83      4.56 o 
  -6  11   6        6.26        4.14      3.33 o 
  -5  11   6        8.99       11.25      3.37 o 
  -4  11   6       76.10       69.92      6.02 o 
  -3  11   6       33.31       37.28      4.99 o 
  -2  11   6       76.11       84.06      5.10 o 
  -1  11   6       64.99       60.61      4.51 o 
   0  11   6       71.53       80.55      5.89 o 
   1  11   6       52.87       64.75      4.44 o 
   2  11   6        3.95        1.23      2.66 o 
   3  11   6        0.04        0.23      2.58 o 
   4  11   6        2.38        1.35      4.28 o 
   5  11   6        8.57        6.31      4.42 o 
   6  11   6        5.36        3.29      4.72 o 
  -4  12   6       44.02       39.63      5.76 o 
  -3  12   6        2.69        0.00      4.60 o 
  -2  12   6        8.09       11.88      7.37 o 
  -1  12   6        5.98        8.11      3.97 o 
   0  12   6       60.74       68.71      7.98 o 
   1  12   6       29.98       27.40      4.87 o 
   2  12   6        2.37        4.21      4.42 o 
   3  12   6       41.61       48.42      5.75 o 
   4  12   6        2.30       -1.62      3.97 o 
 -13   1   7       32.90       50.33      7.98 o 
 -12   1   7       14.74       10.11      3.67 o 
 -11   1   7        7.74        8.41      2.89 o 
 -10   1   7       99.37       95.55      3.67 o 
  -9   1   7       40.43       35.58      2.35 o 
  -8   1   7     1022.36     1044.77     10.36 o 
  -7   1   7      683.80      647.99      7.13 o 
  -6   1   7     1798.40     1771.19     14.71 o 
  -5   1   7       28.48       12.76      1.35 o 
  -4   1   7      688.25      684.31      7.21 o 
  -3   1   7      161.29      169.36      2.75 o 
  -2   1   7     3222.46     3283.67     24.20 o 
  -1   1   7     3201.00     3262.64     26.36 o 
   0   1   7     5173.09     5360.11     38.43 o 
   1   1   7      224.13      249.96      2.84 o 
   2   1   7     1912.28     1899.15     14.34 o 
   3   1   7      131.01      182.06      2.45 o 
   4   1   7     1173.34     1099.58      9.14 o 
   5   1   7       32.45       38.24      2.09 o 
   6   1   7      280.86      259.72      4.04 o 
   7   1   7      109.61      114.08      4.57 o 
   8   1   7      222.80      193.22      5.86 o 
   9   1   7      129.89      106.54      5.23 o 
  10   1   7      126.43      107.35     20.56 o 
  11   1   7        2.30       -2.76      4.34 o 
  12   1   7        0.35        4.86      4.98 o 
  13   1   7        8.90       20.87      6.08 o 
 -13   2   7       26.14       28.44     10.43 o 
 -12   2   7       14.23       17.01      3.83 o 
 -11   2   7        1.28        0.97      6.14 o 
 -10   2   7        4.43        1.64      2.44 o 
  -9   2   7      140.89      133.59      3.91 o 
  -8   2   7       13.29       21.92      2.65 o 
  -7   2   7       81.29       74.55      2.57 o 
  -6   2   7       66.50       74.56      2.43 o 
  -5   2   7     1007.85     1047.92      9.35 o 
  -4   2   7       12.39        7.23      1.01 o 
  -3   2   7      678.89      701.41      6.41 o 
  -2   2   7    11106.80    11557.16     90.02 o 
  -1   2   7      172.15      161.91      4.61 o 
   0   2   7      134.86      124.94      4.58 o 
   1   2   7      640.98      671.24      6.55 o 
   2   2   7     1023.28      977.04      8.03 o 
   3   2   7       81.09       98.62      1.79 o 
   4   2   7     1023.13     1040.11      9.65 o 
   5   2   7       54.67       80.59      2.29 o 
   6   2   7       67.10       70.38      3.17 o 
   7   2   7      555.16      575.64     13.02 o 
   8   2   7       80.55       75.35      4.33 o 
   9   2   7       11.98        9.71      2.35 o 
  10   2   7        5.05        3.60      2.22 o 
  11   2   7       31.78       28.57      5.21 o 
  12   2   7       10.23        5.04      4.98 o 
  13   2   7        5.74        6.19      5.59 o 
 -13   3   7        0.51       -0.58      9.51 o 
 -12   3   7       17.57       15.41      4.34 o 
 -11   3   7       11.65        6.52      3.67 o 
 -10   3   7       89.47       85.01      4.95 o 
  -9   3   7       11.42        5.88      3.68 o 
  -8   3   7       37.92       36.21      2.40 o 
  -7   3   7        5.41        4.47      1.60 o 
  -6   3   7        7.43       12.45      1.41 o 
  -5   3   7       21.31       10.91      1.49 o 
  -4   3   7      312.60      243.81      3.41 o 
  -3   3   7      550.56      621.55      5.90 o 
  -2   3   7      321.11      338.60      4.41 o 
  -1   3   7     4018.92     4112.28     33.30 o 
   0   3   7      919.51      975.09      8.92 o 
   1   3   7       86.39      126.06      2.23 o 
   2   3   7     1785.66     1897.33     15.53 o 
   3   3   7      234.62      202.03      3.37 o 
   4   3   7        0.75       -1.86      1.24 o 
   5   3   7       27.13       42.55      2.48 o 
   6   3   7      430.55      457.27      7.53 o 
   7   3   7      164.43      154.08      4.59 o 
   8   3   7      444.92      427.18      7.72 o 
   9   3   7        2.46        1.87      4.11 o 
  10   3   7       43.44       52.76      4.51 o 
  11   3   7        0.26        4.93      2.63 o 
  12   3   7        1.11        7.17      5.41 o 
  13   3   7        9.54        7.77      7.37 o 
 -13   4   7        7.58        1.13      7.67 o 
 -12   4   7        0.52       -0.29      9.77 o 
 -11   4   7       18.93       19.06      4.78 o 
 -10   4   7       13.48       11.19      3.58 o 
  -9   4   7       14.01        9.73      5.04 o 
  -8   4   7      102.74       99.96      5.91 o 
  -7   4   7       14.18       17.63      2.00 o 
  -6   4   7       28.45       26.16      1.90 o 
  -5   4   7        4.45        8.87      1.44 o 
  -4   4   7      352.83      348.30      4.29 o 
  -3   4   7      962.38     1058.51      9.20 o 
  -2   4   7        9.01       12.14      1.73 o 
  -1   4   7     1158.41     1070.80     10.21 o 
   0   4   7      432.58      461.27      4.71 o 
   1   4   7     3124.46     3289.82     24.55 o 
   2   4   7      547.32      580.03      5.59 o 
   3   4   7       44.89       56.54      2.24 o 
   4   4   7      263.55      255.34      5.14 o 
   5   4   7     1087.61     1052.37     12.47 o 
   6   4   7      434.97      420.43      7.05 o 
   7   4   7      516.42      482.73      8.11 o 
   8   4   7       60.84       58.90      4.78 o 
   9   4   7      168.66      169.65      6.11 o 
  10   4   7       18.03       19.48      2.95 o 
  11   4   7       47.83       39.64      3.64 o 
  12   4   7       49.94       54.72      4.70 o 
 -12   5   7       34.71       43.55      6.65 o 
 -11   5   7        0.13       -4.63      3.09 o 
 -10   5   7      681.68      666.14     12.80 o 
  -9   5   7      449.93      434.39      9.63 o 
  -8   5   7       25.93       20.08      3.22 o 
  -7   5   7        3.36        2.74      2.43 o 
  -6   5   7      356.89      346.88      6.19 o 
  -5   5   7        0.51       -0.50      1.55 o 
  -4   5   7      146.99      152.29      3.43 o 
  -3   5   7      824.72      898.13     12.48 o 
  -2   5   7     2769.81     2960.76     24.59 o 
  -1   5   7       81.35      115.56      2.74 o 
   0   5   7       55.37       54.33      2.38 o 
   1   5   7     4432.95     4527.48     33.46 o 
   2   5   7     1346.23     1366.22     11.37 o 
   3   5   7     1856.46     1947.55     19.61 o 
   4   5   7      934.94      956.90     11.38 o 
   5   5   7       20.15       18.70      2.34 o 
   6   5   7      170.55      175.17      4.90 o 
   7   5   7      138.68      164.45      9.02 o 
   8   5   7      216.58      212.62      5.70 o 
   9   5   7       52.72       61.28      3.97 o 
  10   5   7        1.90        2.89      2.76 o 
  11   5   7       10.12       13.04      3.21 o 
  12   5   7       42.94       55.01      4.32 o 
 -12   6   7        7.45        7.26      4.65 o 
 -11   6   7       19.88       15.22      6.19 o 
 -10   6   7        6.66        4.61      3.63 o 
  -9   6   7      107.78      135.01      6.07 o 
  -8   6   7      786.80      814.85     13.96 o 
  -7   6   7      753.81      726.12     12.52 o 
  -6   6   7      413.38      421.21      7.54 o 
  -5   6   7       61.49       66.98      2.61 o 
  -4   6   7      806.37      751.98      8.64 o 
  -3   6   7       17.20       12.75      1.67 o 
  -2   6   7      286.21      242.54      4.25 o 
  -1   6   7       10.24        6.52      1.34 o 
   0   6   7      786.10      789.97      7.54 o 
   1   6   7       89.24       94.10      2.30 o 
   2   6   7        0.77       -1.82      1.21 o 
   3   6   7       45.18       50.94      2.57 o 
   4   6   7      114.58      132.59      3.86 o 
   5   6   7       18.33       20.43      2.38 o 
   6   6   7        5.64        0.96      2.06 o 
   7   6   7        9.49        9.72      2.72 o 
   8   6   7        0.15        3.09      2.60 o 
   9   6   7       58.17       63.78      4.12 o 
  10   6   7        4.76        1.12      3.45 o 
  11   6   7       33.44       37.01      3.87 o 
 -11   7   7      113.55      110.24      7.32 o 
 -10   7   7        3.46       -3.18      3.41 o 
  -9   7   7       40.95       47.25      4.34 o 
  -8   7   7      160.12      169.54      6.48 o 
  -7   7   7      265.36      227.21      6.80 o 
  -6   7   7      153.20      133.97      5.45 o 
  -5   7   7      485.71      466.38      7.97 o 
  -4   7   7      374.90      369.16      5.79 o 
  -3   7   7       37.92       39.25      2.34 o 
  -2   7   7       48.63       62.27      2.75 o 
  -1   7   7       53.98       57.00      2.43 o 
   0   7   7      978.61      984.79     10.83 o 
   1   7   7       81.15       89.40      2.82 o 
   2   7   7      442.79      439.02      6.75 o 
   3   7   7        8.45        8.18      1.95 o 
   4   7   7      595.81      576.86      8.64 o 
   5   7   7      157.60      160.78      4.65 o 
   6   7   7       70.10       71.45      3.63 o 
   7   7   7       55.56       58.61      3.99 o 
   8   7   7        0.32        3.32      2.60 o 
   9   7   7       86.28       82.65      4.56 o 
  10   7   7       24.87       26.68      3.27 o 
  11   7   7        0.18        5.69      3.29 o 
 -10   8   7        7.69       10.30      4.23 o 
  -9   8   7       15.80       11.93      3.75 o 
  -8   8   7       11.85       11.31      5.00 o 
  -7   8   7        5.12        5.60      3.14 o 
  -6   8   7       21.19       14.53      3.33 o 
  -5   8   7      189.51      188.15      6.23 o 
  -4   8   7        0.03        0.11      2.21 o 
  -3   8   7      221.93      217.83      4.90 o 
  -2   8   7      451.49      397.68      6.16 o 
  -1   8   7      103.72      111.36      3.29 o 
   0   8   7       38.96       32.49      3.55 o 
   1   8   7      255.63      248.00      8.77 o 
   2   8   7        3.32        6.19      2.30 o 
   3   8   7      122.16      128.66      4.06 o 
   4   8   7      244.18      225.63      5.60 o 
   5   8   7       64.21       80.60      5.32 o 
   6   8   7      360.88      362.34      7.27 o 
   7   8   7       11.86        7.82      2.57 o 
   8   8   7       14.05       17.87      3.01 o 
   9   8   7      126.71      118.56      5.21 o 
  10   8   7        5.87        4.55      2.74 o 
  -9   9   7       17.39       21.51      9.97 o 
  -8   9   7       89.89      105.32      6.01 o 
  -7   9   7        2.39        2.36      3.03 o 
  -6   9   7        0.20       -2.57      2.58 o 
  -5   9   7       19.79       20.54      3.51 o 
  -4   9   7      340.83      335.89      7.07 o 
  -3   9   7       22.35       17.07      2.76 o 
  -2   9   7       24.62       25.56      2.40 o 
  -1   9   7      514.65      512.95      8.60 o 
   0   9   7       33.36       31.94      2.95 o 
   1   9   7     1111.55     1030.00     19.37 o 
   2   9   7        1.47        5.84      2.66 o 
   3   9   7        7.48       12.84      4.04 o 
   4   9   7      604.34      592.92     11.28 o 
   5   9   7        0.62        2.46      2.72 o 
   6   9   7        0.57        2.97      3.28 o 
   7   9   7      130.30      150.12      5.31 o 
   8   9   7        0.73        1.66      5.49 o 
   9   9   7        0.43       -2.36      2.82 o 
  -8  10   7        0.07       -4.48      3.72 o 
  -7  10   7       41.32       44.60      6.13 o 
  -6  10   7       42.58       43.82      4.54 o 
  -5  10   7       22.62       21.35      3.56 o 
  -4  10   7       92.93      125.23      5.50 o 
  -3  10   7        0.94        0.87      2.70 o 
  -2  10   7      170.45      174.56      6.37 o 
  -1  10   7      192.39      190.72      8.57 o 
   0  10   7       60.37       61.65      3.53 o 
   1  10   7        1.10       -0.02      2.43 o 
   2  10   7       73.01       76.39      4.50 o 
   3  10   7      112.04      127.68      5.46 o 
   4  10   7        1.38        0.33      2.70 o 
   5  10   7       81.33       82.82      4.89 o 
   6  10   7       10.50       13.23      3.38 o 
   7  10   7        1.57       -5.69      3.97 o 
   8  10   7       31.43       28.46      8.29 o 
  -6  11   7        2.65        1.38      3.56 o 
  -5  11   7        2.50        7.25      6.54 o 
  -4  11   7       33.72       38.20      8.59 o 
  -3  11   7        0.21       -3.27      3.29 o 
  -2  11   7        0.15       -1.59      5.58 o 
  -1  11   7        2.18        3.45      3.18 o 
   0  11   7       76.71       90.60      6.19 o 
   1  11   7        1.24       -2.30      2.36 o 
   2  11   7        3.50        2.07      2.70 o 
   3  11   7       14.86       14.42      3.14 o 
   4  11   7       10.35       10.55      3.38 o 
   5  11   7       15.99       12.92      4.54 o 
   6  11   7       12.92        9.07      4.98 o 
  -4  12   7       15.09        8.68      5.29 o 
  -3  12   7        3.65        7.37      9.82 o 
  -2  12   7       17.42        9.54      8.59 o 
  -1  12   7       35.85       42.96      5.83 o 
   0  12   7       30.52       28.85      4.54 o 
   1  12   7        8.10       12.60      4.18 o 
   2  12   7        2.24       -1.66      3.09 o 
   3  12   7        1.86       -2.26      4.60 o 
 -12   0   8       21.87       28.23      4.28 o 
 -11   0   8        0.16        2.72      2.95 o 
 -10   0   8      747.95      819.55     13.30 o 
  -9   0   8      906.67      849.74     13.95 o 
  -8   0   8       37.95       23.04      3.00 o 
  -7   0   8      110.41      106.23      4.78 o 
  -6   0   8      778.06      822.88     11.50 o 
  -5   0   8     1159.78      933.28     12.16 o 
  -4   0   8     6051.85     6218.87     63.69 o 
  -3   0   8     6889.15     6988.12     70.90 o 
  -2   0   8     1502.65     1788.59     23.01 o 
  -1   0   8     5258.71     5627.11     76.08 o 
   0   0   8     6769.47     7293.33     97.15 o 
   1   0   8       12.10        7.26      1.15 o 
   2   0   8     6944.46     6741.47     68.15 o 
   3   0   8       18.56       15.66      2.53 o 
   4   0   8     3100.19     3337.07     35.21 o 
   5   0   8     6884.20     6185.78     93.18 o 
   6   0   8      514.75      627.09     10.63 o 
   7   0   8        0.01        1.02      2.20 o 
   8   0   8     2341.08     2230.50     47.88 o 
   9   0   8      867.43      828.61     24.55 o 
  10   0   8      359.25      324.69     15.96 o 
  11   0   8        0.01        2.46      6.14 o 
  12   0   8        0.01       13.50      7.37 o 
  13   0   8       80.55       84.09     11.66 o 
 -13   1   8       43.31       55.88      5.59 o 
 -12   1   8       34.71       30.23      4.28 o 
 -11   1   8       42.45       43.54      4.76 o 
 -10   1   8       94.93       91.73      3.64 o 
  -9   1   8      181.27      182.91      4.11 o 
  -8   1   8      195.68      154.86      3.64 o 
  -7   1   8      347.43      325.94      4.79 o 
  -6   1   8     2975.52     2987.54     23.24 o 
  -5   1   8      290.33      373.49      4.55 o 
  -4   1   8     2400.01     2322.41     19.29 o 
  -3   1   8      167.08      158.38      4.26 o 
  -2   1   8       50.15       44.07      2.09 o 
  -1   1   8    14812.15    14984.93    160.72 o 
   0   1   8      398.36      448.14      4.24 o 
   1   1   8      286.00      292.73      3.15 o 
   2   1   8      131.06      165.33      2.38 o 
   3   1   8      226.74      216.27      2.76 o 
   4   1   8     2701.21     2810.97     21.19 o 
   5   1   8        2.76        6.76      1.60 o 
   6   1   8       18.97       24.78      2.11 o 
   7   1   8     1540.13     1467.81     18.59 o 
   8   1   8        0.31       -1.49      2.66 o 
   9   1   8      222.89      231.25      5.49 o 
  10   1   8      136.12      147.25     17.49 o 
  11   1   8        0.20       -2.46      4.34 o 
  12   1   8       99.08      102.11     10.74 o 
  13   1   8       75.87       96.75      9.21 o 
 -13   2   8        2.16        0.82      3.83 o 
 -12   2   8      143.93      149.39     14.73 o 
 -11   2   8        2.82       -1.12      5.76 o 
 -10   2   8      206.06      201.64      5.27 o 
  -9   2   8     1025.70      971.35     12.92 o 
  -8   2   8       42.59       49.49      2.94 o 
  -7   2   8      616.53      582.14      6.71 o 
  -6   2   8        9.14       21.27      1.63 o 
  -5   2   8      672.74      657.81      7.01 o 
  -4   2   8        4.83        4.14      0.98 o 
  -3   2   8     1504.49     1555.61     12.42 o 
  -2   2   8     1774.76     2035.94     18.23 o 
  -1   2   8     6798.10     6703.42     52.99 o 
   0   2   8      545.77      651.10      5.84 o 
   1   2   8     1132.58      923.03      7.81 o 
   2   2   8      161.38      154.31      2.30 o 
   3   2   8     4605.26     4267.64     31.24 o 
   4   2   8      454.41      405.22      4.86 o 
   5   2   8      195.64      192.39      3.36 o 
   6   2   8      128.76      122.53      3.85 o 
   7   2   8      426.80      408.49      6.85 o 
   8   2   8        7.26       10.46      2.89 o 
   9   2   8       10.16        3.72      3.03 o 
  10   2   8       64.97       59.45      3.61 o 
  11   2   8       15.08       15.04      5.21 o 
  12   2   8        0.73        3.07      4.77 o 
  13   2   8       26.78       18.79      7.37 o 
 -13   3   8       15.91       21.43      5.52 o 
 -12   3   8       16.37       18.98      4.11 o 
 -11   3   8        1.86        4.79      3.27 o 
 -10   3   8      232.62      263.23      7.43 o 
  -9   3   8      238.72      222.44      5.32 o 
  -8   3   8      550.50      523.63      7.24 o 
  -7   3   8      579.10      523.78      6.93 o 
  -6   3   8       74.18       69.56      2.35 o 
  -5   3   8      522.69      458.87      5.24 o 
  -4   3   8      446.04      403.24      4.56 o 
  -3   3   8      392.69      477.99      6.09 o 
  -2   3   8        3.73        7.49      1.05 o 
  -1   3   8      349.28      359.43      4.60 o 
   0   3   8      517.70      499.19      5.95 o 
   1   3   8     1105.97     1233.53     10.07 o 
   2   3   8       63.03       96.31      1.92 o 
   3   3   8      587.33      613.16      5.77 o 
   4   3   8      248.67      219.31      4.28 o 
   5   3   8      868.34      937.11     11.10 o 
   6   3   8      458.91      451.45      7.26 o 
   7   3   8       56.58       62.62      5.14 o 
   8   3   8      995.80      963.16     12.71 o 
   9   3   8        2.76       -0.12      2.86 o 
  10   3   8       93.70       98.06      4.12 o 
  11   3   8      110.76      101.62      4.58 o 
  12   3   8       16.47       18.55      5.85 o 
 -12   4   8       40.00       39.67      4.69 o 
 -11   4   8        1.89        1.88      3.09 o 
 -10   4   8       30.15       28.84      3.85 o 
  -9   4   8      459.97      420.78      9.32 o 
  -8   4   8      834.14      772.82     15.64 o 
  -7   4   8      454.94      473.10      6.66 o 
  -6   4   8     1174.49     1206.50     12.31 o 
  -5   4   8     1744.59     1669.20     15.62 o 
  -4   4   8      189.22      197.12      3.71 o 
  -3   4   8       31.01       18.48      1.52 o 
  -2   4   8       30.20       31.53      1.57 o 
  -1   4   8       32.20       20.83      1.47 o 
   0   4   8        0.11        1.57      0.97 o 
   1   4   8        3.26        3.02      0.90 o 
   2   4   8     1901.28     2029.61     16.85 o 
   3   4   8        5.34        2.78      1.29 o 
   4   4   8       27.29       20.06      2.03 o 
   5   4   8       25.49       20.18      2.18 o 
   6   4   8      229.59      236.87      5.35 o 
   7   4   8        1.86        6.47      2.57 o 
   8   4   8      119.55      124.91      4.55 o 
   9   4   8        0.00       -1.21      2.54 o 
  10   4   8      103.26      121.10      4.84 o 
  11   4   8       74.03       86.24      4.53 o 
  12   4   8       51.89       70.42      4.58 o 
 -12   5   8      121.93      131.97      9.40 o 
 -11   5   8        9.70       14.14      3.66 o 
 -10   5   8      116.93      142.79      6.38 o 
  -9   5   8      176.94      190.14     16.46 o 
  -8   5   8        0.66        1.19      2.81 o 
  -7   5   8      109.06      131.71      5.23 o 
  -6   5   8       94.86       83.04      2.96 o 
  -5   5   8      108.37      114.93      3.42 o 
  -4   5   8      202.23      171.25      3.65 o 
  -3   5   8       18.73       23.22      2.55 o 
  -2   5   8      139.71      146.60      3.18 o 
  -1   5   8       68.48       51.27      2.04 o 
   0   5   8      313.02      294.69      3.77 o 
   1   5   8      187.46      180.27      2.87 o 
   2   5   8      352.34      339.66      6.04 o 
   3   5   8      101.63      126.30      3.63 o 
   4   5   8      165.78      152.64      3.86 o 
   5   5   8       29.49       23.48      2.43 o 
   6   5   8      220.03      217.62      5.26 o 
   7   5   8       60.01       68.00      3.60 o 
   8   5   8        1.95        0.76      2.49 o 
   9   5   8        0.09       -3.59      2.39 o 
  10   5   8      169.48      163.75      5.50 o 
  11   5   8        9.56        6.91      3.10 o 
  12   5   8       24.77       30.89      4.40 o 
 -11   6   8      137.49      134.49      6.60 o 
 -10   6   8        0.47       -1.98      3.50 o 
  -9   6   8      109.12      105.78      5.58 o 
  -8   6   8      243.32      239.06     13.96 o 
  -7   6   8        9.41        6.16      3.33 o 
  -6   6   8        3.56        0.78      2.57 o 
  -5   6   8       67.69       65.58      2.79 o 
  -4   6   8     1840.00     1746.12     16.67 o 
  -3   6   8      237.49      241.59      4.41 o 
  -2   6   8      470.59      424.92      5.92 o 
  -1   6   8     2395.31     2250.17     20.13 o 
   0   6   8      541.13      528.94      6.55 o 
   1   6   8        2.24        7.12      1.45 o 
   2   6   8      643.53      620.52      7.42 o 
   3   6   8     1476.64     1420.49     15.38 o 
   4   6   8        3.71       -1.38      1.84 o 
   5   6   8        4.84        2.36      2.21 o 
   6   6   8        0.02       -1.43      1.86 o 
   7   6   8      159.45      163.60      5.58 o 
   8   6   8      519.66      502.69      8.94 o 
   9   6   8       29.89       28.84      3.29 o 
  10   6   8        0.56       -1.43      2.34 o 
  11   6   8       10.23        7.83      3.17 o 
 -11   7   8        7.09        1.30      3.74 o 
 -10   7   8        2.21       -6.63      5.03 o 
  -9   7   8       52.34       41.22      4.94 o 
  -8   7   8        0.84       -4.26      2.84 o 
  -7   7   8       42.55       38.46      3.79 o 
  -6   7   8      771.96      674.74     12.01 o 
  -5   7   8       18.34       13.67      2.48 o 
  -4   7   8      634.32      581.67      7.96 o 
  -3   7   8        0.70        0.23      1.63 o 
  -2   7   8        0.39        5.32      1.73 o 
  -1   7   8       15.15       24.13      2.07 o 
   0   7   8      887.92      901.02      9.78 o 
   1   7   8      103.25      112.59      4.96 o 
   2   7   8        5.08        1.80      1.52 o 
   3   7   8       13.52       22.20      3.84 o 
   4   7   8      574.40      560.10     12.67 o 
   5   7   8      561.58      541.35      8.59 o 
   6   7   8        0.54       -1.42      2.06 o 
   7   7   8       35.42       38.55      3.46 o 
   8   7   8       46.55       54.50      3.75 o 
   9   7   8        5.87       10.19      3.92 o 
  10   7   8      327.52      336.97      7.25 o 
 -10   8   8        0.03       -4.94      3.29 o 
  -9   8   8        0.00       -3.30      3.25 o 
  -8   8   8       11.84        7.71      3.41 o 
  -7   8   8       89.45       82.69      5.08 o 
  -6   8   8      180.07      167.00      6.20 o 
  -5   8   8      274.87      274.07      6.44 o 
  -4   8   8       87.66       90.34      4.10 o 
  -3   8   8      514.76      555.18      7.73 o 
  -2   8   8      975.38      933.60     10.70 o 
  -1   8   8      298.71      273.22      5.05 o 
   0   8   8        0.05       -0.73      1.90 o 
   1   8   8      165.91      140.37      4.53 o 
   2   8   8      363.80      353.58      7.84 o 
   3   8   8      239.51      241.58      6.47 o 
   4   8   8       14.08        6.08      3.10 o 
   5   8   8      172.00      187.49      7.71 o 
   6   8   8        5.53        4.77      2.43 o 
   7   8   8        4.34        7.20      2.57 o 
   8   8   8       36.02       31.31      3.36 o 
   9   8   8       18.41       36.40      3.90 o 
  10   8   8        0.48       -0.38      2.78 o 
  -9   9   8       14.17       21.71      5.70 o 
  -8   9   8       63.92       80.54      5.32 o 
  -7   9   8        0.78       -2.69      3.18 o 
  -6   9   8       27.43       30.96      7.15 o 
  -5   9   8      288.50      313.77      8.32 o 
  -4   9   8        0.07       -1.24      2.11 o 
  -3   9   8        0.15       -0.75      2.07 o 
  -2   9   8       75.93       75.14      3.68 o 
  -1   9   8       57.57       47.58      3.15 o 
   0   9   8      340.96      322.06     10.63 o 
   1   9   8       51.97       56.98      3.95 o 
   2   9   8       51.72       56.64      3.87 o 
   3   9   8        0.10       -2.23      3.27 o 
   4   9   8      200.85      189.89      6.40 o 
   5   9   8       14.94       10.87      3.02 o 
   6   9   8      280.68      291.50      8.13 o 
   7   9   8        0.04        1.02      2.54 o 
   8   9   8       66.84       74.75      7.12 o 
   9   9   8        4.88       -4.92      3.28 o 
  -8  10   8        0.00       -5.79      6.30 o 
  -7  10   8        5.79        6.89      4.45 o 
  -6  10   8        4.61        3.94      3.25 o 
  -5  10   8        6.48        4.32      3.05 o 
  -4  10   8       55.43       82.21      4.86 o 
  -3  10   8       42.55       36.08      4.60 o 
  -2  10   8       35.65       29.57      3.70 o 
  -1  10   8        2.66        2.23      2.41 o 
   0  10   8       24.32       19.43      2.72 o 
   1  10   8      101.47       86.79      4.44 o 
   2  10   8      172.02      178.59      7.52 o 
   3  10   8        3.06        4.57      3.41 o 
   4  10   8       83.56       92.16      5.10 o 
   5  10   8        0.40        3.33      4.13 o 
   6  10   8       40.96       46.48      4.53 o 
   7  10   8       47.00       50.41      7.11 o 
  -6  11   8        6.32        2.46      3.60 o 
  -5  11   8       41.86       45.30      5.90 o 
  -4  11   8       16.04       16.77      4.33 o 
  -3  11   8        0.45       -4.85      3.23 o 
  -2  11   8        7.52       11.24      3.40 o 
  -1  11   8        1.43        0.57      3.99 o 
   0  11   8        9.66        9.55      3.62 o 
   1  11   8        2.46       -1.57      2.66 o 
   2  11   8        0.91        0.03      2.54 o 
   3  11   8        8.47        1.74      2.66 o 
   4  11   8       77.41       95.10      6.79 o 
   5  11   8        0.11        3.85      3.43 o 
   6  11   8       25.10       27.39      5.75 o 
  -3  12   8        8.67       12.57      5.52 o 
  -2  12   8       68.95       98.98      6.27 o 
  -1  12   8        3.80        8.66      3.83 o 
   0  12   8       43.14       56.12      5.75 o 
   1  12   8       16.19       18.96      4.54 o 
   2  12   8       45.99       46.17      4.25 o 
   3  12   8        3.18        1.26      3.22 o 
 -13   1   9        6.58        4.85      4.30 o 
 -12   1   9       14.33       10.00      3.67 o 
 -11   1   9      197.76      178.74      5.17 o 
 -10   1   9        2.45       -0.13      2.01 o 
  -9   1   9        6.92        7.08      1.92 o 
  -8   1   9      106.37       94.75      3.00 o 
  -7   1   9      902.10      907.12      9.02 o 
  -6   1   9      433.20      482.42      5.72 o 
  -5   1   9     1976.04     1896.74     15.43 o 
  -4   1   9      153.55      145.21      2.54 o 
  -3   1   9      186.40      144.90      2.32 o 
  -2   1   9      647.16      603.08      6.18 o 
  -1   1   9      144.15      182.61      4.70 o 
   0   1   9        4.54       18.97      1.29 o 
   1   1   9       40.10       34.02      1.26 o 
   2   1   9      105.80       79.57      1.67 o 
   3   1   9      880.35      935.67      8.81 o 
   4   1   9      935.99     1001.16      9.93 o 
   5   1   9     5347.18     5343.93     42.64 o 
   6   1   9      361.58      372.92      5.21 o 
   7   1   9        0.45        3.58      2.35 o 
   8   1   9      132.34      123.52      5.39 o 
   9   1   9      381.43      365.54     11.26 o 
  10   1   9       40.00       31.88      5.41 o 
  11   1   9        2.41       -3.54      4.54 o 
  12   1   9        0.13       -5.41      4.72 o 
  13   1   9       10.26       13.26      6.03 o 
 -13   2   9        4.57        5.80      8.59 o 
 -12   2   9        3.00        2.33      3.23 o 
 -11   2   9      157.87      142.70      6.15 o 
 -10   2   9        9.85       17.57      2.70 o 
  -9   2   9        0.90        5.38      2.05 o 
  -8   2   9      145.17      137.45      3.83 o 
  -7   2   9      484.84      495.60      6.05 o 
  -6   2   9      245.53      263.75      4.64 o 
  -5   2   9     1903.25     2055.14     16.53 o 
  -4   2   9     1472.24     1452.57     12.74 o 
  -3   2   9      647.38      714.60      6.60 o 
  -2   2   9     1166.41     1172.21     12.02 o 
  -1   2   9      419.51      408.69      5.39 o 
   0   2   9      114.83      113.17      2.08 o 
   1   2   9      457.54      487.46      4.94 o 
   2   2   9      285.90      289.47      3.39 o 
   3   2   9     1621.93     1667.30     13.30 o 
   4   2   9     1013.57     1033.73      8.89 o 
   5   2   9       67.40       64.20      2.80 o 
   6   2   9       86.38       76.42      3.99 o 
   7   2   9        0.21       -0.44      1.83 o 
   8   2   9        1.55        3.70      2.74 o 
   9   2   9      101.74      101.01      5.13 o 
  10   2   9        5.57        9.82      7.37 o 
  11   2   9       11.25       11.74      5.22 o 
  12   2   9        2.03       -3.55      4.98 o 
 -13   3   9       74.07       89.65      6.51 o 
 -12   3   9       36.70       41.19      6.24 o 
 -11   3   9        6.81       11.45      5.69 o 
 -10   3   9       11.86        9.82      3.27 o 
  -9   3   9      265.84      258.10      5.76 o 
  -8   3   9       62.84       61.78      2.92 o 
  -7   3   9        2.16        8.79      3.37 o 
  -6   3   9      120.89      134.58      3.52 o 
  -5   3   9     3486.10     3365.26     28.65 o 
  -4   3   9      109.74      110.32      2.27 o 
  -3   3   9       45.26       39.50      1.78 o 
  -2   3   9      870.36      969.71     10.13 o 
  -1   3   9     1653.59     1797.24     15.81 o 
   0   3   9      139.93      231.37      3.69 o 
   1   3   9       79.05       78.55      1.88 o 
   2   3   9      133.42      130.15      2.66 o 
   3   3   9      514.72      508.11      5.09 o 
   4   3   9      405.50      389.87      6.03 o 
   5   3   9      100.19       52.21      2.74 o 
   6   3   9      211.86      221.57      5.04 o 
   7   3   9      481.68      488.17      8.02 o 
   8   3   9       27.51       23.08      2.80 o 
   9   3   9       71.06       80.50      4.78 o 
  10   3   9        9.71       10.50      2.67 o 
  11   3   9       15.90       14.58      5.15 o 
  12   3   9        1.83       -7.16      4.77 o 
 -12   4   9        0.86        0.98      4.14 o 
 -11   4   9       27.51       21.49     10.42 o 
 -10   4   9       45.19       54.63      4.38 o 
  -9   4   9        3.01        3.75      5.05 o 
  -8   4   9       54.61       62.75      3.25 o 
  -7   4   9      230.28      219.39      4.59 o 
  -6   4   9      306.18      316.94      5.34 o 
  -5   4   9      112.89      137.75      3.50 o 
  -4   4   9       72.22       69.71      2.42 o 
  -3   4   9     1040.53     1101.85     11.01 o 
  -2   4   9      416.31      429.16      5.50 o 
  -1   4   9      115.60      157.66      3.12 o 
   0   4   9       70.99       79.54      4.31 o 
   1   4   9     1836.14     1982.85     16.81 o 
   2   4   9       22.75       36.00      1.92 o 
   3   4   9      221.06      219.23      3.92 o 
   4   4   9     1613.88     1658.39     17.36 o 
   5   4   9      167.59      199.13      6.90 o 
   6   4   9      214.54      205.36      5.11 o 
   7   4   9      178.23      186.30      5.27 o 
   8   4   9       59.01       58.71      4.70 o 
   9   4   9        0.91       -2.16      3.11 o 
  10   4   9        0.03        1.42      7.98 o 
  11   4   9        0.16       -1.08      3.81 o 
  12   4   9       20.85       29.62     16.57 o 
 -12   5   9        5.38        7.09      3.93 o 
 -11   5   9      146.62      134.62      9.21 o 
 -10   5   9        7.25        4.48      4.96 o 
  -9   5   9       12.01       14.67      3.44 o 
  -8   5   9        0.12       -0.31      2.66 o 
  -7   5   9       48.20       55.60      2.81 o 
  -6   5   9      187.71      163.39      3.88 o 
  -5   5   9      447.31      393.90      6.55 o 
  -4   5   9       62.17       72.61      2.65 o 
  -3   5   9        1.19       -0.54      1.24 o 
  -2   5   9      314.42      363.70      5.19 o 
  -1   5   9     1202.79     1143.34     11.32 o 
   0   5   9      685.46      751.61      7.13 o 
   1   5   9     1625.64     1472.24     12.25 o 
   2   5   9      892.03      986.25     10.18 o 
   3   5   9      116.86      101.72      3.24 o 
   4   5   9       36.98       33.62      3.15 o 
   5   5   9       42.22       47.57      2.96 o 
   6   5   9        0.86       -1.09      1.98 o 
   7   5   9       61.59       62.55      3.52 o 
   8   5   9      125.66      126.81      4.78 o 
   9   5   9      112.62      117.51      6.02 o 
  10   5   9       44.21       46.33      4.50 o 
  11   5   9       13.75        8.47      3.31 o 
 -11   6   9       21.40       26.43      5.07 o 
 -10   6   9       19.18       24.42      4.01 o 
  -9   6   9       15.14       14.79      6.23 o 
  -8   6   9       14.23       21.87      3.96 o 
  -7   6   9       60.95       52.98      3.97 o 
  -6   6   9      135.85      127.61      4.58 o 
  -5   6   9        2.58        5.87      1.75 o 
  -4   6   9      809.79      735.50      8.77 o 
  -3   6   9      190.95      187.89      3.95 o 
  -2   6   9      659.32      649.44      7.81 o 
  -1   6   9      144.30      166.31      3.74 o 
   0   6   9        0.79       -0.83      1.34 o 
   1   6   9      535.46      586.52      8.37 o 
   2   6   9      619.54      642.34     10.71 o 
   3   6   9        0.49        1.23      2.30 o 
   4   6   9      118.15      121.00      3.94 o 
   5   6   9      256.02      279.87      7.71 o 
   6   6   9        0.91       -2.97      1.98 o 
   7   6   9       26.34       22.79      3.05 o 
   8   6   9      110.90      109.90      4.65 o 
   9   6   9        0.78        1.76      2.67 o 
  10   6   9       33.57       36.42     10.03 o 
  11   6   9        3.05        8.80      3.07 o 
 -11   7   9       55.91       64.50      5.55 o 
 -10   7   9        0.23       -4.14      3.46 o 
  -9   7   9        1.17        1.33      3.15 o 
  -8   7   9      101.44       78.61      4.91 o 
  -7   7   9        9.53        5.62      2.84 o 
  -6   7   9      132.85      127.65      4.72 o 
  -5   7   9      309.99      317.92      6.68 o 
  -4   7   9       49.60       51.81      2.67 o 
  -3   7   9       27.51       28.78      2.36 o 
  -2   7   9     1414.79     1436.40     14.36 o 
  -1   7   9        0.85       -1.22      1.83 o 
   0   7   9       17.56       25.54      2.58 o 
   1   7   9        5.43        4.95      1.90 o 
   2   7   9       14.23       20.25      2.49 o 
   3   7   9       43.37       52.08      2.83 o 
   4   7   9      270.08      279.81      5.72 o 
   5   7   9      216.84      210.73      5.44 o 
   6   7   9        4.15        4.30      2.26 o 
   7   7   9        2.37        3.41      2.37 o 
   8   7   9       87.27       93.37      4.65 o 
   9   7   9       83.00      104.86      5.08 o 
  10   7   9        8.16       12.39      3.56 o 
 -10   8   9        5.62        7.24      5.24 o 
  -9   8   9       10.79        5.24      5.43 o 
  -8   8   9       22.50       17.71      3.66 o 
  -7   8   9        0.35       -1.23      3.18 o 
  -6   8   9       10.88       13.00      3.25 o 
  -5   8   9      104.33      103.59      4.50 o 
  -4   8   9      349.32      330.65      8.15 o 
  -3   8   9        7.15       11.47      2.02 o 
  -2   8   9       10.95        5.69      1.86 o 
  -1   8   9      280.90      250.81      5.81 o 
   0   8   9       25.94       27.49      2.63 o 
   1   8   9      450.71      386.16      8.13 o 
   2   8   9      182.27      182.80      5.68 o 
   3   8   9        0.71       -2.90      2.30 o 
   4   8   9       47.08       45.62      3.71 o 
   5   8   9       13.87       16.26      2.54 o 
   6   8   9        0.03       -3.17      2.12 o 
   7   8   9        0.48        0.13      2.57 o 
   8   8   9      145.92      163.52      5.80 o 
   9   8   9       15.03       12.11      3.99 o 
  -9   9   9        0.06       -4.94      3.63 o 
  -8   9   9       29.89       40.64      4.38 o 
  -7   9   9        1.10       -0.48      3.03 o 
  -6   9   9        0.41        5.49      3.15 o 
  -5   9   9       24.70       27.23      3.60 o 
  -4   9   9       43.21       37.84      3.28 o 
  -3   9   9       81.76       74.21      3.71 o 
  -2   9   9       51.21       43.89      3.46 o 
  -1   9   9      252.13      234.64      5.93 o 
   0   9   9       53.49       44.28      3.21 o 
   1   9   9        9.33       13.29      2.54 o 
   2   9   9       10.87       15.19      2.86 o 
   3   9   9      222.26      215.69      8.74 o 
   4   9   9        5.16        4.55      2.79 o 
   5   9   9        7.88        8.86      3.02 o 
   6   9   9      132.87      123.27      5.89 o 
   7   9   9        4.59       -1.08      3.06 o 
   8   9   9       13.28        7.93      3.10 o 
  -8  10   9       89.56      115.17      8.77 o 
  -7  10   9        5.83       -0.58      3.41 o 
  -6  10   9        0.16       -4.26      2.84 o 
  -5  10   9      171.22      171.20      6.48 o 
  -4  10   9       34.03       33.52      4.97 o 
  -3  10   9      164.47      153.11      6.45 o 
  -2  10   9      130.37      121.38      5.82 o 
  -1  10   9        9.79        5.65      2.48 o 
   0  10   9       66.40       59.31      4.10 o 
   1  10   9       12.23       15.54      2.86 o 
   2  10   9        0.06       -2.56      2.49 o 
   3  10   9       17.29       19.82      3.33 o 
   4  10   9       34.14       35.36      3.85 o 
   5  10   9       19.43       18.07      4.84 o 
   6  10   9        0.19       -4.37      2.92 o 
   7  10   9       33.53       33.69      4.38 o 
  -6  11   9        2.75       -5.92      4.29 o 
  -5  11   9        3.54       -3.87      6.44 o 
  -4  11   9        8.62        5.14      7.06 o 
  -3  11   9        4.21        5.88      3.22 o 
  -2  11   9        2.43        2.24      3.18 o 
  -1  11   9       11.63       12.21      3.83 o 
   0  11   9       19.54       19.03      3.28 o 
   1  11   9       20.99       24.76      3.38 o 
   2  11   9       11.58        9.32      3.59 o 
   3  11   9        1.10       -4.91      3.28 o 
   4  11   9        2.94        7.21      3.28 o 
   5  11   9        5.83        3.16      3.22 o 
  -3  12   9        1.07      -12.83     12.58 o 
  -2  12   9        0.60        1.73      3.67 o 
  -1  12   9        0.02       -3.07      3.52 o 
   0  12   9        7.63        8.14      8.90 o 
   1  12   9       49.74       48.49      5.44 o 
   2  12   9       28.22       44.84      8.98 o 
 -12   0  10        6.20        6.14      4.91 o 
 -11   0  10       35.46       32.53      4.91 o 
 -10   0  10      747.09      724.63     12.21 o 
  -9   0  10       27.47       20.84      3.05 o 
  -8   0  10      537.12      516.09      9.26 o 
  -7   0  10      217.74      225.57      6.30 o 
  -6   0  10     1192.80     1128.57     14.74 o 
  -5   0  10     2851.64     2736.07     35.11 o 
  -4   0  10     2069.71     1949.39     21.94 o 
  -3   0  10        4.57        4.70      1.54 o 
  -2   0  10     7245.79     7497.12     75.97 o 
  -1   0  10     1227.00     1373.42     18.01 o 
   0   0  10     1880.58     1919.86     20.89 o 
   1   0  10      841.12      873.04     10.55 o 
   2   0  10      963.22      849.39     10.46 o 
   3   0  10        1.24       -0.84      1.15 o 
   4   0  10      728.66      785.55     10.34 o 
   5   0  10      390.05      477.01      7.37 o 
   6   0  10       52.32       37.70      3.07 o 
   7   0  10       31.89       24.83      4.60 o 
   8   0  10      388.20      338.81     14.73 o 
   9   0  10      283.01      276.82     14.73 o 
  10   0  10       13.87       13.50      6.75 o 
  11   0  10       82.98       74.27      9.82 o 
  12   0  10        6.35       19.03      7.98 o 
 -13   1  10      152.89      157.13     10.43 o 
 -12   1  10      155.50      163.18      7.15 o 
 -11   1  10       95.19      107.23      4.55 o 
 -10   1  10      333.00      322.13      6.15 o 
  -9   1  10      430.37      453.18      6.33 o 
  -8   1  10        5.71        4.31      1.80 o 
  -7   1  10      580.37      544.12      6.52 o 
  -6   1  10     2287.56     2369.89     19.14 o 
  -5   1  10      994.73     1016.32     10.48 o 
  -4   1  10      323.03      302.99      3.81 o 
  -3   1  10      259.00      318.27      4.20 o 
  -2   1  10      875.09      788.43      9.86 o 
  -1   1  10     4054.73     4209.28     33.98 o 
   0   1  10     4126.31     4601.01     33.50 o 
   1   1  10      185.53      172.54      2.53 o 
   2   1  10     7307.16     7270.13     52.15 o 
   3   1  10       17.10       24.54      1.51 o 
   4   1  10     1456.35     1474.38     16.61 o 
   5   1  10     1130.47     1170.85     11.19 o 
   6   1  10      195.85      198.46      3.70 o 
   7   1  10        0.12        0.85      2.98 o 
   8   1  10     1672.64     1611.88     23.71 o 
   9   1  10      268.40      267.51     10.19 o 
  10   1  10        1.42       -1.84      4.34 o 
  11   1  10       54.21       55.41      6.51 o 
  12   1  10        0.85       -4.93      5.41 o 
 -13   2  10        7.03       10.78      5.22 o 
 -12   2  10        0.07       -2.58      3.23 o 
 -11   2  10      215.70      206.98      6.94 o 
 -10   2  10        1.48       -0.31      2.27 o 
  -9   2  10       24.61       26.56      2.53 o 
  -8   2  10     1161.27     1046.53     11.66 o 
  -7   2  10      259.78      259.79      4.92 o 
  -6   2  10      168.38      152.74      3.18 o 
  -5   2  10     1645.70     1688.45     14.07 o 
  -4   2  10     2336.08     2467.71     19.27 o 
  -3   2  10      263.77      205.15      2.87 o 
  -2   2  10       28.79       28.95      1.59 o 
  -1   2  10     5852.38     5746.82     46.02 o 
   0   2  10     2232.28     2335.02     17.87 o 
   1   2  10      827.69      803.48      7.16 o 
   2   2  10      159.65      141.45      2.35 o 
   3   2  10      325.30      330.19      3.79 o 
   4   2  10      502.68      588.53      5.80 o 
   5   2  10        3.32        6.65      1.71 o 
   6   2  10       76.41       78.70      3.27 o 
   7   2  10      315.55      304.02      6.08 o 
   8   2  10      166.34      154.41      5.42 o 
   9   2  10       15.73       13.57      3.42 o 
  10   2  10      228.26      200.72      9.11 o 
  11   2  10       12.65       16.46      6.75 o 
  12   2  10       66.77       72.26      9.51 o 
 -13   3  10       57.13       56.41      5.41 o 
 -12   3  10      106.04      116.66     10.84 o 
 -11   3  10        6.59        4.47      4.01 o 
 -10   3  10      348.06      342.05      8.73 o 
  -9   3  10      163.71      139.69      4.45 o 
  -8   3  10      123.45      120.67      3.80 o 
  -7   3  10        7.20       14.50      1.89 o 
  -6   3  10      386.15      378.61      5.81 o 
  -5   3  10      910.70      936.36     13.17 o 
  -4   3  10     1265.20     1198.09     12.80 o 
  -3   3  10      600.04      694.89      7.70 o 
  -2   3  10      101.78       88.60      2.41 o 
  -1   3  10        9.02        6.51      1.28 o 
   0   3  10      909.44     1048.72      9.06 o 
   1   3  10      152.96      156.45      2.65 o 
   2   3  10     1515.73     1739.54     15.30 o 
   3   3  10      252.41      252.55      3.31 o 
   4   3  10     1459.09     1464.18     20.20 o 
   5   3  10     1227.46     1171.02     13.32 o 
   6   3  10      462.97      427.82      7.10 o 
   7   3  10      773.42      724.82     10.18 o 
   8   3  10       17.89       16.83      3.12 o 
   9   3  10       30.07       35.54      3.77 o 
  10   3  10       64.47       61.79      5.55 o 
  11   3  10       21.14       32.86      6.08 o 
  12   3  10       14.49       11.25      5.85 o 
 -12   4  10        7.17        1.95      4.31 o 
 -11   4  10       11.95       17.00      6.76 o 
 -10   4  10        7.33        3.13      7.54 o 
  -9   4  10      504.06      484.23     10.16 o 
  -8   4  10        4.48        8.85      2.25 o 
  -7   4  10      193.14      201.27      4.40 o 
  -6   4  10      167.67      145.84      3.75 o 
  -5   4  10     2100.11     2025.32     18.73 o 
  -4   4  10       56.23       47.99      2.25 o 
  -3   4  10     2461.91     2507.22     21.97 o 
  -2   4  10     1583.72     1589.28     16.67 o 
  -1   4  10      498.77      435.74      5.64 o 
   0   4  10     4561.07     4933.77     36.33 o 
   1   4  10       23.25       42.31      1.57 o 
   2   4  10      482.29      512.75      5.59 o 
   3   4  10     1206.70     1200.94     13.28 o 
   4   4  10      287.26      304.16      5.57 o 
   5   4  10        0.00        1.75      1.80 o 
   6   4  10      189.33      198.31      5.04 o 
   7   4  10      536.11      505.76      8.34 o 
   8   4  10      411.08      395.21      7.72 o 
   9   4  10      110.21      113.03      5.52 o 
  10   4  10        1.57       -1.79      4.04 o 
  11   4  10       48.43       64.96      4.16 o 
  12   4  10      104.19      135.54      9.08 o 
 -12   5  10      147.96      163.37     14.20 o 
 -11   5  10      105.48       99.75      5.95 o 
 -10   5  10      127.76      124.72      5.99 o 
  -9   5  10      133.57      109.59      5.74 o 
  -8   5  10       17.97       16.53      3.34 o 
  -7   5  10       95.06       92.31      3.41 o 
  -6   5  10      610.54      539.93      8.06 o 
  -5   5  10      183.98      200.39      4.69 o 
  -4   5  10      170.51      162.03      3.70 o 
  -3   5  10      702.41      643.29      7.73 o 
  -2   5  10        0.04       -0.90      1.25 o 
  -1   5  10      268.84      250.87      4.26 o 
   0   5  10      361.85      397.26      5.42 o 
   1   5  10      420.92      466.88      5.16 o 
   2   5  10     2456.06     2399.98     21.34 o 
   3   5  10       81.86       65.81      2.93 o 
   4   5  10      499.23      523.29      7.76 o 
   5   5  10     2078.90     2003.12     21.16 o 
   6   5  10       47.03       47.67      3.21 o 
   7   5  10      308.66      281.20      6.24 o 
   8   5  10      394.55      410.99      8.03 o 
   9   5  10        0.95        2.80      2.60 o 
  10   5  10       68.14       71.20      5.02 o 
  11   5  10      177.12      186.65      6.14 o 
 -11   6  10       32.58       38.64      5.49 o 
 -10   6  10        2.59        1.00      6.13 o 
  -9   6  10       39.01       36.67      6.18 o 
  -8   6  10      408.78      375.41      9.10 o 
  -7   6  10      340.40      328.23      8.22 o 
  -6   6  10      190.51      191.56      4.46 o 
  -5   6  10       66.38       70.80      2.97 o 
  -4   6  10      166.63      144.79      3.92 o 
  -3   6  10      846.38      836.86     10.09 o 
  -2   6  10       47.64       49.29      2.50 o 
  -1   6  10      378.66      343.95      5.36 o 
   0   6  10       86.89       92.25      2.82 o 
   1   6  10      111.81      138.11      4.12 o 
   2   6  10      113.35      112.27      3.45 o 
   3   6  10      183.03      170.55      5.32 o 
   4   6  10       44.97       46.98      2.78 o 
   5   6  10      180.38      160.90      4.65 o 
   6   6  10       35.28       40.61      4.43 o 
   7   6  10       41.31       44.56      3.41 o 
   8   6  10        6.51       13.76      2.87 o 
   9   6  10        6.85        2.20      2.80 o 
  10   6  10       29.76       32.52      4.92 o 
  11   6  10       60.36       63.32      6.64 o 
 -11   7  10        0.61       -3.15     13.47 o 
 -10   7  10       27.39       28.66      4.61 o 
  -9   7  10        1.14       -1.59      3.07 o 
  -8   7  10        9.11        9.07      3.41 o 
  -7   7  10        5.17        2.11      3.84 o 
  -6   7  10        2.93        4.16      2.37 o 
  -5   7  10      216.06      228.19      4.81 o 
  -4   7  10        3.20        2.39      1.66 o 
  -3   7  10      214.15      202.62      5.21 o 
  -2   7  10       12.90       18.64      3.21 o 
  -1   7  10     1543.81     1516.48     15.01 o 
   0   7  10      642.23      628.25      9.38 o 
   1   7  10      144.62      121.32      4.12 o 
   2   7  10      216.85      228.81      6.18 o 
   3   7  10      228.36      225.02      6.18 o 
   4   7  10       37.30       38.16      2.76 o 
   5   7  10      663.90      659.55      9.75 o 
   6   7  10       66.58       71.53      3.72 o 
   7   7  10        2.89        0.28      2.39 o 
   8   7  10      239.90      243.80      6.49 o 
   9   7  10       91.70       97.68      5.03 o 
  10   7  10        0.46       -4.61      3.07 o 
 -10   8  10       21.80       19.31      4.09 o 
  -9   8  10      194.21      214.05      7.68 o 
  -8   8  10       70.92       78.56      5.21 o 
  -7   8  10       51.91       59.53      4.58 o 
  -6   8  10       55.80       49.27      4.34 o 
  -5   8  10      771.90      749.74     11.41 o 
  -4   8  10      139.38      138.16      4.08 o 
  -3   8  10      791.16      767.36      9.65 o 
  -2   8  10      611.32      595.64      8.09 o 
  -1   8  10      169.40      171.27      4.83 o 
   0   8  10        9.31        0.36      2.83 o 
   1   8  10     1500.36     1451.51     22.16 o 
   2   8  10      308.48      301.86      7.33 o 
   3   8  10      741.18      658.25     13.81 o 
   4   8  10        4.04        2.26      2.66 o 
   5   8  10      125.64      135.91      5.61 o 
   6   8  10       30.18       39.18      3.87 o 
   7   8  10       19.95       20.22      2.96 o 
   8   8  10      134.28      162.95      8.33 o 
   9   8  10       38.32       38.34      4.78 o 
  -9   9  10       87.71      111.54      6.57 o 
  -8   9  10        1.85       -0.82      4.58 o 
  -7   9  10       13.78        7.51      3.65 o 
  -6   9  10      184.05      205.09      7.27 o 
  -5   9  10        0.17        2.01      2.84 o 
  -4   9  10       22.22       24.52      4.25 o 
  -3   9  10      129.92      146.23      5.03 o 
  -2   9  10        0.77        1.18      2.20 o 
  -1   9  10        5.31        8.30      2.48 o 
   0   9  10       41.87       42.08      3.17 o 
   1   9  10        9.37        6.29      2.66 o 
   2   9  10      146.55      122.61      4.96 o 
   3   9  10      519.41      488.27     10.14 o 
   4   9  10       22.35       17.52      4.13 o 
   5   9  10      138.34      135.71      5.97 o 
   6   9  10       66.23       74.07      5.88 o 
   7   9  10        0.21        2.18      3.30 o 
   8   9  10       18.77       16.83      4.31 o 
  -7  10  10        0.07       -0.98      3.27 o 
  -6  10  10        2.66        0.01      3.18 o 
  -5  10  10      148.08      171.40      7.34 o 
  -4  10  10        0.24       -2.39      3.01 o 
  -3  10  10      109.42      122.81      7.54 o 
  -2  10  10       37.69       29.30      3.88 o 
  -1  10  10        0.02        0.65      3.01 o 
   0  10  10       20.44       31.27      3.22 o 
   1  10  10       60.93       49.08      4.91 o 
   2  10  10        3.04        2.23      2.72 o 
   3  10  10       13.00       13.53      3.22 o 
   4  10  10        3.93       -1.50      2.72 o 
   5  10  10        2.23        1.71      3.28 o 
   6  10  10        0.04       -2.30      3.15 o 
   7  10  10       66.55       77.70      5.66 o 
  -5  11  10       22.15       28.00     14.12 o 
  -4  11  10       19.30       26.02      5.20 o 
  -3  11  10       11.24        8.88      3.97 o 
  -2  11  10       79.48       72.26      7.42 o 
  -1  11  10       78.00       99.82      6.63 o 
   0  11  10       77.75       85.13      4.96 o 
   1  11  10       13.02       16.39      3.38 o 
   2  11  10       64.17       72.89      4.93 o 
   3  11  10       32.57       37.80      5.00 o 
   4  11  10        6.35        4.76      3.15 o 
   5  11  10       87.82      102.94      5.96 o 
  -2  12  10       87.68       87.15      6.63 o 
  -1  12  10        9.32       12.34      3.97 o 
   0  12  10       22.77       24.59      4.54 o 
   1  12  10        3.98        4.23      3.62 o 
   2  12  10        0.00       -4.88      3.25 o 
 -13   1  11       27.79       23.32      6.14 o 
 -12   1  11        5.32        9.82      4.91 o 
 -11   1  11      385.43      398.36     10.72 o 
 -10   1  11        0.50        5.29      2.18 o 
  -9   1  11       50.17       61.08      3.84 o 
  -8   1  11        3.51       -2.49      1.86 o 
  -7   1  11        1.66        0.60      1.48 o 
  -6   1  11      565.45      581.07      6.51 o 
  -5   1  11        5.80       13.58      1.42 o 
  -4   1  11       27.49       38.54      1.57 o 
  -3   1  11     2109.24     2296.08     17.84 o 
  -2   1  11        0.67        3.79      0.81 o 
  -1   1  11      712.61      871.61      8.74 o 
   0   1  11     4398.87     4580.23     33.46 o 
   1   1  11      608.27      597.51      5.74 o 
   2   1  11     1374.17     1422.59     11.59 o 
   3   1  11      935.41      944.17      8.31 o 
   4   1  11       19.85       21.99      1.29 o 
   5   1  11      114.39       96.26      2.63 o 
   6   1  11       83.47       80.19      3.22 o 
   7   1  11        1.21       -3.65      2.61 o 
   8   1  11      633.04      608.99     10.74 o 
   9   1  11      555.63      521.36     36.21 o 
  10   1  11        0.21       -1.90      4.72 o 
  11   1  11        7.21        6.29      5.15 o 
  12   1  11       54.46       51.34      6.94 o 
 -13   2  11        0.16       -4.40      3.67 o 
 -12   2  11        3.21       -1.79      3.63 o 
 -11   2  11        0.84        6.49      3.07 o 
 -10   2  11       12.28       16.81      2.71 o 
  -9   2  11       42.11       51.75      4.07 o 
  -8   2  11      241.00      258.21      5.26 o 
  -7   2  11       60.94       68.54      3.52 o 
  -6   2  11       60.56       64.47      3.44 o 
  -5   2  11      181.63      185.75      3.89 o 
  -4   2  11       17.69       22.32      1.22 o 
  -3   2  11      814.58      859.40      7.83 o 
  -2   2  11     4854.70     4848.60     39.49 o 
  -1   2  11        2.85        0.90      0.85 o 
   0   2  11      776.85      779.25      7.08 o 
   1   2  11      385.41      432.98      4.62 o 
   2   2  11        8.80        7.21      1.05 o 
   3   2  11       52.42       37.52      1.42 o 
   4   2  11     1073.36     1219.67     11.49 o 
   5   2  11      891.10      882.74     10.70 o 
   6   2  11      493.44      476.83      8.50 o 
   7   2  11      114.57      112.51      7.57 o 
   8   2  11       80.11       81.17      5.75 o 
   9   2  11       71.53       67.66      4.39 o 
  10   2  11        4.46        7.89      4.54 o 
  11   2  11       49.89       36.15      6.44 o 
  12   2  11        1.75       -6.75      6.75 o 
 -12   3  11       30.52       38.36      7.45 o 
 -11   3  11       13.32        3.68      3.76 o 
 -10   3  11      166.95      184.01     13.42 o 
  -9   3  11        0.41       -4.14      2.76 o 
  -8   3  11      241.47      204.18      4.68 o 
  -7   3  11       27.36       26.81      2.41 o 
  -6   3  11      458.12      447.30      6.33 o 
  -5   3  11       51.99       53.47      2.48 o 
  -4   3  11       38.67       51.52      2.29 o 
  -3   3  11      541.07      540.05      6.58 o 
  -2   3  11       17.97       17.80      4.30 o 
  -1   3  11       25.48       45.85      1.96 o 
   0   3  11      760.93      780.52      7.24 o 
   1   3  11      393.62      355.27      4.17 o 
   2   3  11     1776.07     2013.10     16.44 o 
   3   3  11      380.63      381.32      4.44 o 
   4   3  11      188.20      220.02      4.72 o 
   5   3  11      515.26      483.69      7.43 o 
   6   3  11      382.75      322.01      6.17 o 
   7   3  11        4.31        4.36      2.30 o 
   8   3  11      338.52      323.17      7.73 o 
   9   3  11       62.17       68.36      4.60 o 
  10   3  11        4.55        0.77      3.05 o 
  11   3  11       23.53       21.43      5.41 o 
  12   3  11        2.74       -1.65      5.59 o 
 -12   4  11       20.10       22.75      8.38 o 
 -11   4  11       42.33       39.97      4.28 o 
 -10   4  11        8.73        8.69      5.81 o 
  -9   4  11      116.29      130.57      5.91 o 
  -8   4  11        5.35        6.58      2.78 o 
  -7   4  11       76.78       88.05      3.20 o 
  -6   4  11       25.16       23.79      3.12 o 
  -5   4  11      353.29      336.81      5.41 o 
  -4   4  11       85.59       84.11      2.78 o 
  -3   4  11       65.39       70.10      2.57 o 
  -2   4  11       24.23       26.22      1.69 o 
  -1   4  11        0.26        0.64      1.22 o 
   0   4  11      419.51      402.25      4.53 o 
   1   4  11      210.16      192.37      3.14 o 
   2   4  11       57.87       59.87      1.99 o 
   3   4  11      419.04      456.04      6.78 o 
   4   4  11       41.25       40.70      2.43 o 
   5   4  11      110.02      104.69      3.66 o 
   6   4  11       14.81       15.17      2.43 o 
   7   4  11        0.10        1.86      2.18 o 
   8   4  11      109.31      102.80      5.76 o 
   9   4  11       76.98       73.48      4.88 o 
  10   4  11       27.38       19.77      3.88 o 
  11   4  11        3.12        3.81      2.95 o 
  12   4  11       45.42       46.72      7.98 o 
 -12   5  11        5.22        1.07      7.20 o 
 -11   5  11        1.40       -3.06      4.34 o 
 -10   5  11        1.96       -1.97      4.08 o 
  -9   5  11       71.10       66.43      5.46 o 
  -8   5  11      964.59      887.79     16.41 o 
  -7   5  11     1001.82      954.64     11.05 o 
  -6   5  11      269.86      246.68      4.87 o 
  -5   5  11      363.87      392.38      6.24 o 
  -4   5  11      535.56      540.96      7.23 o 
  -3   5  11       86.86       81.93      3.53 o 
  -2   5  11      782.17      734.07      8.54 o 
  -1   5  11       23.52       12.55      3.28 o 
   0   5  11     1249.57     1267.87     12.49 o 
   1   5  11      304.69      294.43      4.59 o 
   2   5  11      194.13      198.94      4.05 o 
   3   5  11      170.09      194.35      4.48 o 
   4   5  11        0.23       -1.79      1.54 o 
   5   5  11      687.90      661.51      9.47 o 
   6   5  11       75.31       73.75      3.52 o 
   7   5  11      274.23      273.91      6.34 o 
   8   5  11       33.49       31.84      3.35 o 
   9   5  11        0.18       -4.59      3.06 o 
  10   5  11       13.01       13.25      3.65 o 
  11   5  11       25.41       40.50      4.70 o 
 -11   6  11       29.32       32.59      7.83 o 
 -10   6  11      115.82      114.06      6.19 o 
  -9   6  11       15.27       13.55      3.62 o 
  -8   6  11       40.23       52.18      4.42 o 
  -7   6  11        0.70        1.71      2.25 o 
  -6   6  11        8.44        8.26      2.11 o 
  -5   6  11      479.00      471.74      6.96 o 
  -4   6  11      608.60      587.57      7.82 o 
  -3   6  11      398.55      353.33      5.69 o 
  -2   6  11        7.89        7.76      1.66 o 
  -1   6  11        1.31       -0.04      1.41 o 
   0   6  11       89.74       80.89      2.60 o 
   1   6  11      138.24      151.35      4.32 o 
   2   6  11      204.37      190.86      5.38 o 
   3   6  11       64.14       66.25      3.05 o 
   4   6  11      532.94      543.49     11.96 o 
   5   6  11        1.53        3.29      2.08 o 
   6   6  11      135.62      134.71      4.56 o 
   7   6  11        4.32        2.17      2.18 o 
   8   6  11        8.52        8.02      2.67 o 
   9   6  11        4.16        4.93      3.37 o 
  10   6  11       23.67       25.32      5.97 o 
  11   6  11       40.14       49.08      5.85 o 
 -10   7  11        1.36        1.06      6.12 o 
  -9   7  11        0.10       -0.68      3.25 o 
  -8   7  11       17.47       13.46      3.25 o 
  -7   7  11       68.82       76.10      4.71 o 
  -6   7  11      215.58      190.70      6.20 o 
  -5   7  11       93.11       99.45      3.60 o 
  -4   7  11      582.43      526.91      7.57 o 
  -3   7  11        0.95       -1.56      1.75 o 
  -2   7  11     1753.86     1612.36     16.00 o 
  -1   7  11       36.45       37.49      2.41 o 
   0   7  11      222.08      191.37      5.04 o 
   1   7  11        1.31        0.06      1.98 o 
   2   7  11       30.69       36.16      3.22 o 
   3   7  11      107.11       97.75      4.53 o 
   4   7  11      101.13       90.45      5.26 o 
   5   7  11       60.58       56.90      3.45 o 
   6   7  11       17.77       24.81      2.88 o 
   7   7  11       29.10       30.44      3.21 o 
   8   7  11        0.00        0.58      2.57 o 
   9   7  11       65.77       60.47      4.26 o 
  10   7  11       54.80       53.82      5.74 o 
 -10   8  11       27.43       34.28      7.11 o 
  -9   8  11        1.24       -1.70      6.25 o 
  -8   8  11       70.71       81.52      5.91 o 
  -7   8  11       31.76       24.39      6.62 o 
  -6   8  11        5.30        0.85      2.68 o 
  -5   8  11        1.33        1.16      2.47 o 
  -4   8  11       38.02       39.63      2.74 o 
  -3   8  11        9.78       12.55      2.17 o 
  -2   8  11        7.55        6.63      1.99 o 
  -1   8  11        0.50       -3.15      2.99 o 
   0   8  11      495.05      482.49      8.39 o 
   1   8  11        0.26        1.00      2.30 o 
   2   8  11       20.08       19.36      3.02 o 
   3   8  11       15.32       20.60      3.30 o 
   4   8  11       50.01       55.33      4.02 o 
   5   8  11       57.21       54.57      4.22 o 
   6   8  11       44.82       41.73      3.87 o 
   7   8  11      125.90      142.35      6.24 o 
   8   8  11        2.16        4.31      2.83 o 
   9   8  11       26.30       25.75      4.43 o 
  -8   9  11       11.78        4.94      3.77 o 
  -7   9  11        0.08       -1.10      3.44 o 
  -6   9  11       85.18      100.72      5.54 o 
  -5   9  11      106.98      103.09      4.48 o 
  -4   9  11       62.88       68.21      3.91 o 
  -3   9  11       88.49      104.04      3.85 o 
  -2   9  11        4.69        1.80      2.21 o 
  -1   9  11       75.34       73.53      3.80 o 
   0   9  11       35.45       31.76      3.72 o 
   1   9  11       19.97       22.75      3.03 o 
   2   9  11        2.51        2.68      2.30 o 
   3   9  11       30.56       29.28      3.51 o 
   4   9  11       44.10       42.30      3.95 o 
   5   9  11        9.66        8.10      3.15 o 
   6   9  11       40.97       33.81      4.17 o 
   7   9  11        2.33       -1.21      3.22 o 
   8   9  11        8.00        6.21      3.70 o 
  -7  10  11       74.23       93.89      9.12 o 
  -6  10  11       17.05       24.59      6.95 o 
  -5  10  11        3.71        5.48      3.75 o 
  -4  10  11       68.12       71.49      5.41 o 
  -3  10  11       18.12       10.71      3.54 o 
  -2  10  11        4.34        5.84      3.18 o 
  -1  10  11        0.32       -0.44      2.71 o 
   0  10  11      103.32      108.24      4.96 o 
   1  10  11        0.82       -4.89      3.26 o 
   2  10  11        5.44        5.76      2.79 o 
   3  10  11       89.75       86.97      5.10 o 
   4  10  11       68.28       74.10      6.90 o 
   5  10  11        5.06        3.95      3.15 o 
   6  10  11       35.83       28.98      4.17 o 
  -5  11  11        8.97        3.48     13.50 o 
  -4  11  11       26.63       18.31      4.88 o 
  -3  11  11        8.52        3.92      6.46 o 
  -2  11  11       12.83        8.97      3.37 o 
  -1  11  11        1.86       -0.76      3.67 o 
   0  11  11       29.91       35.39      3.81 o 
   1  11  11       28.10       31.45      3.83 o 
   2  11  11        0.41       -1.25      2.66 o 
   3  11  11       66.93       57.54      4.74 o 
   4  11  11        0.56       -1.51      3.03 o 
   5  11  11        4.60        3.49      3.81 o 
  -1  12  11        9.07        3.72      3.97 o 
   0  12  11       20.00       22.61     11.05 o 
 -12   0  12       42.17       48.49      6.75 o 
 -11   0  12        0.45        1.72      3.38 o 
 -10   0  12      144.08      138.40      6.87 o 
  -9   0  12       51.80       57.61     13.20 o 
  -8   0  12       63.61       54.94      3.57 o 
  -7   0  12      630.04      598.58      9.89 o 
  -6   0  12      273.64      285.49      6.15 o 
  -5   0  12      588.67      708.95     10.22 o 
  -4   0  12     1767.06     1770.26     20.50 o 
  -3   0  12       64.63       59.65      2.58 o 
  -2   0  12      425.44      491.68      7.30 o 
  -1   0  12     2714.90     3273.51     34.74 o 
   0   0  12       57.83       33.51      1.98 o 
   1   0  12      173.96      209.62      4.24 o 
   2   0  12      409.47      398.19      6.30 o 
   3   0  12      866.02      815.48     10.70 o 
   4   0  12       11.40       13.05      1.75 o 
   5   0  12      400.11      411.88      7.02 o 
   6   0  12     1574.82     1653.88     28.23 o 
   7   0  12     2304.86     2113.88     45.42 o 
   8   0  12      524.10      503.30     17.80 o 
   9   0  12       92.51       73.65      9.82 o 
  10   0  12      660.73      568.37     20.87 o 
  11   0  12       35.66       39.90      8.59 o 
  12   0  12        8.54        4.30      7.98 o 
 -13   1  12       55.10       66.29      7.98 o 
 -12   1  12       83.16       85.93      7.98 o 
 -11   1  12       42.85       40.33      3.72 o 
 -10   1  12      382.98      362.98      8.37 o 
  -9   1  12      892.39      850.34     11.87 o 
  -8   1  12      151.60      139.51      4.04 o 
  -7   1  12      488.03      446.75      6.62 o 
  -6   1  12       14.21       21.13      1.66 o 
  -5   1  12      116.35      103.06      2.63 o 
  -4   1  12        0.69        0.90      1.28 o 
  -3   1  12     1177.40     1263.28     10.77 o 
  -2   1  12      850.00      772.88      7.61 o 
  -1   1  12     1628.29     1754.02     13.98 o 
   0   1  12       13.93       14.74      1.64 o 
   1   1  12      176.34      163.89      3.02 o 
   2   1  12     1002.39      904.70      8.08 o 
   3   1  12       48.43       46.67      1.64 o 
   4   1  12      706.42      636.52      6.29 o 
   5   1  12      142.43      123.70      3.77 o 
   6   1  12      275.12      232.31      5.78 o 
   7   1  12      203.63      169.59      5.57 o 
   8   1  12      396.63      363.41      8.22 o 
   9   1  12      122.56      123.65      9.21 o 
  10   1  12      114.38       90.17      7.15 o 
  11   1  12       34.09       22.71      6.08 o 
  12   1  12        7.18        5.71     13.50 o 
 -12   2  12       12.86       10.99      3.64 o 
 -11   2  12       41.46       43.08      7.09 o 
 -10   2  12      915.94      905.76     14.09 o 
  -9   2  12      206.75      186.87      4.66 o 
  -8   2  12        6.50        6.04      1.89 o 
  -7   2  12     1452.22     1417.64     14.56 o 
  -6   2  12       11.73       18.66      1.85 o 
  -5   2  12      134.20      109.37      3.09 o 
  -4   2  12      810.73      758.95      8.53 o 
  -3   2  12     3993.95     4111.93     32.87 o 
  -2   2  12      393.81      441.95      4.98 o 
  -1   2  12     8996.96     8557.92     61.49 o 
   0   2  12       24.04       24.66      1.27 o 
   1   2  12      265.17      211.47      3.14 o 
   2   2  12      160.62      184.03      2.95 o 
   3   2  12        0.04       -1.45      0.97 o 
   4   2  12      183.12      169.96      3.26 o 
   5   2  12      145.94      147.21      4.15 o 
   6   2  12      103.99       89.28      5.49 o 
   7   2  12      432.54      450.73      8.75 o 
   8   2  12       55.57       61.93      4.13 o 
   9   2  12       77.81       74.31      4.60 o 
  10   2  12       20.33       29.25      5.41 o 
  11   2  12       77.85       81.44      7.67 o 
  12   2  12       63.24       72.66     15.65 o 
 -12   3  12       52.23       56.92      6.26 o 
 -11   3  12       11.68       10.39      3.52 o 
 -10   3  12      312.84      319.10     15.61 o 
  -9   3  12        4.65        6.53      2.14 o 
  -8   3  12      264.38      250.33      5.19 o 
  -7   3  12       23.33       25.16      2.20 o 
  -6   3  12      600.97      619.70      9.37 o 
  -5   3  12     2543.12     2408.39     21.71 o 
  -4   3  12      497.18      494.81      6.56 o 
  -3   3  12        1.90       -1.01      1.74 o 
  -2   3  12      176.05      166.36      3.72 o 
  -1   3  12     1551.60     1472.26     13.84 o 
   0   3  12     1988.08     2079.85     16.48 o 
   1   3  12     1666.88     1532.53     12.66 o 
   2   3  12     1894.82     1965.00     15.72 o 
   3   3  12        2.99        7.51      2.10 o 
   4   3  12     1230.72     1216.52     13.70 o 
   5   3  12       69.02       50.71      2.80 o 
   6   3  12      255.13      232.85      5.41 o 
   7   3  12       87.31       88.72      3.97 o 
   8   3  12       27.72       30.47      3.70 o 
   9   3  12        9.39        6.61      3.12 o 
  10   3  12        0.04       -3.05      2.97 o 
  11   3  12        2.12       -0.24      5.52 o 
  12   3  12       39.75       34.16      6.94 o 
 -12   4  12        0.28      -10.84     11.33 o 
 -11   4  12        0.19       -3.48      5.88 o 
 -10   4  12      276.15      273.23      8.18 o 
  -9   4  12      200.06      179.78      9.53 o 
  -8   4  12        0.13        0.57      1.80 o 
  -7   4  12     2163.72     2065.51     19.77 o 
  -6   4  12      146.29      137.56      3.80 o 
  -5   4  12      506.05      458.39      6.56 o 
  -4   4  12     1061.85     1014.50     10.87 o 
  -3   4  12     1088.60     1121.09     11.53 o 
  -2   4  12       21.17       20.75      1.70 o 
  -1   4  12     1879.78     1946.93     17.66 o 
   0   4  12       66.59       84.32      2.54 o 
   1   4  12       70.34       63.14      2.03 o 
   2   4  12       96.11      103.24      2.48 o 
   3   4  12        0.55       -1.45      1.54 o 
   4   4  12        3.89        3.98      1.84 o 
   5   4  12        0.51        0.33      1.90 o 
   6   4  12       14.32       10.92      2.19 o 
   7   4  12      650.33      614.54      9.56 o 
   8   4  12      110.27       98.90      5.04 o 
   9   4  12       21.59       18.02      3.42 o 
  10   4  12        4.10       -4.86      3.48 o 
  11   4  12       50.95       42.72      6.44 o 
 -11   5  12       30.81       25.45      6.00 o 
 -10   5  12       33.81       40.56      4.26 o 
  -9   5  12       89.57       86.53      5.05 o 
  -8   5  12       25.34       21.01      2.84 o 
  -7   5  12      206.88      187.73      4.56 o 
  -6   5  12        0.00        0.72      1.76 o 
  -5   5  12      324.28      308.89      5.39 o 
  -4   5  12        1.54       -2.09      1.39 o 
  -3   5  12      625.06      612.69      7.72 o 
  -2   5  12       60.98       58.58      2.48 o 
  -1   5  12       87.03       86.54      3.07 o 
   0   5  12     2543.56     2539.17     22.45 o 
   1   5  12      124.02      144.69      4.19 o 
   2   5  12      972.13     1011.16     12.48 o 
   3   5  12       43.33       28.13      2.34 o 
   4   5  12      269.64      268.17      5.63 o 
   5   5  12       25.84       31.77      2.75 o 
   6   5  12     1032.53     1026.88     13.22 o 
   7   5  12      126.90      116.93      4.66 o 
   8   5  12       42.79       54.71      5.94 o 
   9   5  12        3.27        1.43      3.03 o 
  10   5  12        3.44        1.73      3.40 o 
  11   5  12        0.33        1.60      5.26 o 
 -11   6  12       18.94       24.30      5.15 o 
 -10   6  12       79.19       95.54      7.62 o 
  -9   6  12      300.94      297.52      8.51 o 
  -8   6  12      144.87      126.08      5.74 o 
  -7   6  12      173.25      162.47      5.24 o 
  -6   6  12     1359.89     1216.83     13.33 o 
  -5   6  12      293.60      311.87      5.58 o 
  -4   6  12      404.49      350.90      5.80 o 
  -3   6  12     1566.63     1494.30     15.05 o 
  -2   6  12      203.00      210.92      4.77 o 
  -1   6  12      129.61      127.72      3.42 o 
   0   6  12      170.34      151.76      3.57 o 
   1   6  12       12.53       15.61      2.22 o 
   2   6  12      211.45      198.31      5.61 o 
   3   6  12      176.10      162.65      6.65 o 
   4   6  12       26.74       28.41      2.65 o 
   5   6  12      965.68      927.85     12.27 o 
   6   6  12      336.90      333.94     12.49 o 
   7   6  12        1.06       -1.74      2.29 o 
   8   6  12      363.57      351.41      7.56 o 
   9   6  12        0.84        0.14      4.08 o 
  10   6  12       82.52       87.45      6.73 o 
 -10   7  12       94.66      109.12      6.30 o 
  -9   7  12        0.18       -4.27      5.65 o 
  -8   7  12        6.57        5.97      3.23 o 
  -7   7  12        1.82       -2.95      3.01 o 
  -6   7  12       41.67       35.71      3.14 o 
  -5   7  12        5.22        3.03      1.91 o 
  -4   7  12       44.65       47.71      2.81 o 
  -3   7  12       14.31        9.30      2.08 o 
  -2   7  12      871.91      746.62     10.71 o 
  -1   7  12      331.90      299.98      5.36 o 
   0   7  12      175.45      190.15      5.36 o 
   1   7  12      384.70      372.27      8.18 o 
   2   7  12       25.56       23.71      2.86 o 
   3   7  12      605.73      625.61     11.22 o 
   4   7  12      116.36      121.00      6.35 o 
   5   7  12      162.20      137.80      5.68 o 
   6   7  12        6.72        1.81      2.70 o 
   7   7  12       98.03      105.85      4.65 o 
   8   7  12       40.10       39.55      3.66 o 
   9   7  12        1.45        0.44      4.02 o 
  10   7  12       15.29       11.96      4.10 o 
  -9   8  12      105.46      104.94      6.15 o 
  -8   8  12        3.13       -2.07      2.92 o 
  -7   8  12       37.23       41.25      4.60 o 
  -6   8  12        8.48        5.28      2.86 o 
  -5   8  12        0.64       -3.35      2.23 o 
  -4   8  12      181.08      153.72      4.44 o 
  -3   8  12        1.10        1.30      1.87 o 
  -2   8  12      155.19      158.84      5.06 o 
  -1   8  12       34.15       33.63      3.19 o 
   0   8  12       15.74        9.57      2.50 o 
   1   8  12       89.13       94.50      5.07 o 
   2   8  12       22.46       17.73      4.03 o 
   3   8  12      189.98      167.91      6.11 o 
   4   8  12      329.51      329.63      8.19 o 
   5   8  12       91.28       83.73      4.86 o 
   6   8  12       54.46       51.88      4.38 o 
   7   8  12        1.12        5.38      4.02 o 
   8   8  12       23.70       25.99      4.22 o 
   9   8  12       29.77       31.42      4.58 o 
  -8   9  12        0.70       -1.61      5.15 o 
  -7   9  12        7.70        6.74      3.46 o 
  -6   9  12        1.77        0.83      3.07 o 
  -5   9  12        3.30       -1.32      3.46 o 
  -4   9  12       17.34       13.86      2.85 o 
  -3   9  12      261.83      308.89      7.03 o 
  -2   9  12       61.62       68.52      3.84 o 
  -1   9  12        3.75        1.97      2.83 o 
   0   9  12       35.44       50.73      3.81 o 
   1   9  12       73.08       79.48      4.53 o 
   2   9  12      106.46      119.03      7.24 o 
   3   9  12       78.88       91.52      4.89 o 
   4   9  12      138.51      147.06      6.04 o 
   5   9  12       72.13       76.84      5.04 o 
   6   9  12        2.09        2.41      4.06 o 
   7   9  12      159.57      167.99      6.90 o 
   8   9  12       27.91       36.90      8.99 o 
  -7  10  12        3.22        4.76      3.60 o 
  -6  10  12       18.05        3.97      3.66 o 
  -5  10  12       20.70       20.22      4.04 o 
  -4  10  12       12.27       10.16      3.41 o 
  -3  10  12       44.50       48.49      6.47 o 
  -2  10  12        1.38       -1.69      2.46 o 
  -1  10  12      111.22      118.71      5.38 o 
   0  10  12       28.11       22.89      5.11 o 
   1  10  12       65.06       71.58      4.60 o 
   2  10  12        1.92        1.72      2.66 o 
   3  10  12        0.02        1.86      3.76 o 
   4  10  12        0.11       -3.21      2.72 o 
   5  10  12        0.20        1.27      3.02 o 
   6  10  12       97.62      100.01      5.94 o 
  -5  11  12        0.55       -3.45     14.73 o 
  -4  11  12        3.67       -2.43      6.14 o 
  -3  11  12        8.73        6.09      3.34 o 
  -2  11  12       49.35       61.39      5.75 o 
  -1  11  12        0.49       -1.44      4.91 o 
   0  11  12      236.57      272.04      7.99 o 
   1  11  12        0.28       -4.76      3.17 o 
   2  11  12       14.37       13.13      3.14 o 
   3  11  12        2.12        4.76      3.44 o 
   4  11  12        8.59        8.57      3.65 o 
 -12   1  13       32.42       35.89      4.60 o 
 -11   1  13       43.56       47.00      4.07 o 
 -10   1  13       16.68       17.33      4.34 o 
  -9   1  13      169.82      168.30      4.48 o 
  -8   1  13      249.14      223.62      4.88 o 
  -7   1  13       47.09       50.61      2.71 o 
  -6   1  13       39.97       40.07      2.37 o 
  -5   1  13        0.97        0.15      1.09 o 
  -4   1  13       26.70       29.54      1.47 o 
  -3   1  13     3892.68     3950.69     37.29 o 
  -2   1  13     1404.10     1542.30     12.68 o 
  -1   1  13       95.68      166.26      4.61 o 
   0   1  13      125.28      128.59      2.43 o 
   1   1  13       72.75       78.06      2.02 o 
   2   1  13     1347.14     1408.08     11.75 o 
   3   1  13       10.33       21.35      2.33 o 
   4   1  13      386.06      365.18      4.99 o 
   5   1  13        0.09        3.08      1.33 o 
   6   1  13        6.84       13.02      3.88 o 
   7   1  13       38.68       47.67      3.50 o 
   8   1  13       65.97       60.20      5.85 o 
   9   1  13       59.34       51.84      6.14 o 
  10   1  13        3.10        0.28      4.72 o 
  11   1  13       94.92       94.59      8.02 o 
  12   1  13       71.16       65.96      7.38 o 
 -12   2  13       17.67       18.71      5.43 o 
 -11   2  13       50.33       62.88      3.94 o 
 -10   2  13        0.40        1.94      2.24 o 
  -9   2  13        7.78       12.98      2.30 o 
  -8   2  13      252.76      242.50      5.19 o 
  -7   2  13      318.07      314.78      5.70 o 
  -6   2  13        1.52        1.82      1.66 o 
  -5   2  13      141.51      131.42      4.30 o 
  -4   2  13      805.40      802.40      8.97 o 
  -3   2  13       14.88        8.90      2.24 o 
  -2   2  13     2595.37     2614.89     20.32 o 
  -1   2  13      218.97      248.78      3.43 o 
   0   2  13       49.70       59.97      2.00 o 
   1   2  13     1612.96     1675.72     14.69 o 
   2   2  13     1905.13     1963.48     15.70 o 
   3   2  13      193.12      233.02      3.44 o 
   4   2  13      320.86      338.86      5.22 o 
   5   2  13        2.55        3.73      1.68 o 
   6   2  13       17.24       19.95      2.35 o 
   7   2  13        1.16       -1.87      4.20 o 
   8   2  13      242.36      236.93      6.86 o 
   9   2  13        4.37        9.59      4.54 o 
  10   2  13        8.90        3.42      4.98 o 
  11   2  13       14.08        8.59      5.21 o 
  12   2  13       35.49       42.21      7.15 o 
 -12   3  13        3.56       -0.55     11.56 o 
 -11   3  13       19.68       21.16      3.70 o 
 -10   3  13        7.34        7.60      2.92 o 
  -9   3  13      121.46      111.78      4.11 o 
  -8   3  13       43.22       46.69      2.86 o 
  -7   3  13      175.57      182.21      4.41 o 
  -6   3  13      377.63      354.29      5.89 o 
  -5   3  13      273.22      268.84      4.94 o 
  -4   3  13      234.99      219.92      4.26 o 
  -3   3  13       60.24       66.34      2.82 o 
  -2   3  13     1158.02     1185.01     11.79 o 
  -1   3  13       40.14       56.20      4.64 o 
   0   3  13       95.92       90.12      2.38 o 
   1   3  13      923.27      952.71      8.68 o 
   2   3  13      146.10      144.58      3.07 o 
   3   3  13      153.67      160.66      5.23 o 
   4   3  13      306.97      328.17      6.03 o 
   5   3  13        1.46       -0.51      1.84 o 
   6   3  13        2.53        6.99      2.22 o 
   7   3  13        2.04        4.15      2.44 o 
   8   3  13        8.91        7.37      4.77 o 
   9   3  13      104.88      103.30      5.24 o 
  10   3  13        0.00       -7.07      6.75 o 
  11   3  13      100.28      105.27      8.25 o 
 -12   4  13       11.63       11.74      4.18 o 
 -11   4  13        0.57       -7.13      8.05 o 
 -10   4  13       10.95        9.49      6.72 o 
  -9   4  13      291.13      269.06      7.06 o 
  -8   4  13        5.61        2.80      1.96 o 
  -7   4  13        0.97        5.46      1.97 o 
  -6   4  13       59.78       75.49      3.13 o 
  -5   4  13       23.47       26.86      2.31 o 
  -4   4  13        0.08        1.95      1.58 o 
  -3   4  13      100.56       95.00      3.00 o 
  -2   4  13      218.46      210.89      4.40 o 
  -1   4  13       27.56       29.65      1.79 o 
   0   4  13      231.23      235.22      4.19 o 
   1   4  13       11.58       17.67      1.55 o 
   2   4  13       67.29       83.13      3.28 o 
   3   4  13        0.85       -0.26      1.77 o 
   4   4  13        7.39        4.42      1.86 o 
   5   4  13      235.23      200.59      4.97 o 
   6   4  13       34.02       34.09      2.85 o 
   7   4  13       66.33       61.90      3.42 o 
   8   4  13       63.65       56.81      4.98 o 
   9   4  13       18.60       19.34      3.59 o 
  10   4  13        4.05        3.10      5.35 o 
  11   4  13        6.30        4.68      5.15 o 
 -11   5  13        0.22       -6.74      4.50 o 
 -10   5  13      118.03      134.52      6.34 o 
  -9   5  13        7.87        7.67      4.70 o 
  -8   5  13       26.66       23.59      3.17 o 
  -7   5  13       28.43       26.93      3.00 o 
  -6   5  13      124.83      137.61      3.97 o 
  -5   5  13        1.44        4.09      3.40 o 
  -4   5  13        6.34       12.33      1.79 o 
  -3   5  13      304.27      299.25      5.01 o 
  -2   5  13      237.01      233.58      4.49 o 
  -1   5  13      148.65      123.16      3.32 o 
   0   5  13      389.73      393.56      5.76 o 
   1   5  13       91.55       87.52      4.43 o 
   2   5  13      146.21      154.22      7.20 o 
   3   5  13       46.44       45.63      2.65 o 
   4   5  13      142.26      134.64      4.25 o 
   5   5  13       21.89       24.77      3.10 o 
   6   5  13      133.68      143.90      4.96 o 
   7   5  13       96.44      115.85      4.57 o 
   8   5  13       11.64       11.88      2.87 o 
   9   5  13        3.04        0.05      2.97 o 
  10   5  13        3.30        1.50      3.42 o 
  11   5  13        3.04        1.84      5.79 o 
 -11   6  13       38.00       29.67      5.59 o 
 -10   6  13        4.15        2.12      6.14 o 
  -9   6  13        0.18       -4.39      2.93 o 
  -8   6  13        3.80        1.92      3.35 o 
  -7   6  13        5.45        4.91      2.41 o 
  -6   6  13        0.51        3.79      1.97 o 
  -5   6  13        1.46        1.74      1.80 o 
  -4   6  13      256.78      274.48      8.09 o 
  -3   6  13      170.06      178.17      4.31 o 
  -2   6  13      980.31      969.33     10.87 o 
  -1   6  13      238.38      246.37      4.73 o 
   0   6  13      357.31      344.35      6.56 o 
   1   6  13       12.83       12.73      2.38 o 
   2   6  13      169.36      178.33      7.44 o 
   3   6  13      160.75      123.20      4.80 o 
   4   6  13      242.33      233.32      8.08 o 
   5   6  13      150.43      138.81      4.79 o 
   6   6  13      265.98      248.58      6.08 o 
   7   6  13       20.10       17.91      2.70 o 
   8   6  13       18.62       14.64      3.05 o 
   9   6  13       13.48       14.14      3.61 o 
  10   6  13       31.53       37.48      8.98 o 
 -10   7  13        1.58       -6.02      4.17 o 
  -9   7  13       25.71       43.40      4.69 o 
  -8   7  13        4.81        2.52      3.10 o 
  -7   7  13        0.02       -1.96      2.66 o 
  -6   7  13       15.39       17.44      3.28 o 
  -5   7  13        4.25       -0.49      1.76 o 
  -4   7  13      170.62      157.41      4.27 o 
  -3   7  13      268.96      256.12      5.27 o 
  -2   7  13        4.72        4.42      1.92 o 
  -1   7  13      642.98      602.17      9.43 o 
   0   7  13       56.66       53.44      3.34 o 
   1   7  13      444.59      379.57     10.31 o 
   2   7  13        3.42        4.07      2.30 o 
   3   7  13       40.13       33.02      3.88 o 
   4   7  13       47.51       34.78      3.51 o 
   5   7  13      287.71      299.77      7.75 o 
   6   7  13        3.90       -0.91      3.40 o 
   7   7  13        0.55       -0.74      2.97 o 
   8   7  13        3.01        9.80      3.05 o 
   9   7  13       11.68        9.00      3.43 o 
  -9   8  13        8.50        6.11      3.77 o 
  -8   8  13        8.47        5.98      3.50 o 
  -7   8  13       21.30       11.48      3.44 o 
  -6   8  13        0.32        3.21      2.70 o 
  -5   8  13        5.83        1.45      2.56 o 
  -4   8  13       12.44       13.21      2.55 o 
  -3   8  13        0.01       -2.71      1.88 o 
  -2   8  13        8.12        2.10      2.21 o 
  -1   8  13       64.37       54.08      3.49 o 
   0   8  13       87.97       88.53      4.53 o 
   1   8  13      121.78      103.80      6.09 o 
   2   8  13      206.11      196.91      6.40 o 
   3   8  13       98.16       98.97      4.89 o 
   4   8  13        0.98        0.29      2.49 o 
   5   8  13       25.61       21.94      3.51 o 
   6   8  13       21.40       18.25      4.52 o 
   7   8  13       19.25       18.09      3.65 o 
   8   8  13       10.84        2.86      3.28 o 
  -8   9  13       94.95      109.04      6.44 o 
  -7   9  13        7.46        1.24      5.20 o 
  -6   9  13       19.67       19.24      3.63 o 
  -5   9  13       98.89       96.38      4.68 o 
  -4   9  13       49.03       45.93      3.52 o 
  -3   9  13      133.62      122.05      4.95 o 
  -2   9  13       68.19       63.69      4.52 o 
  -1   9  13        0.21       -1.06      2.57 o 
   0   9  13        2.23       -0.95      2.30 o 
   1   9  13        5.16        3.92      2.79 o 
   2   9  13        0.25       -2.40      2.30 o 
   3   9  13       14.34       16.92      3.28 o 
   4   9  13        1.01        0.86      2.66 o 
   5   9  13        7.62        5.26      3.02 o 
   6   9  13        1.20       -4.37      2.92 o 
   7   9  13        5.83        7.20      3.61 o 
  -6  10  13        9.90        3.88      3.33 o 
  -5  10  13      111.27      112.07      5.95 o 
  -4  10  13       32.74       22.25      4.30 o 
  -3  10  13      105.80       92.07      5.74 o 
  -2  10  13        7.14        3.94      2.45 o 
  -1  10  13       64.72       69.14      4.60 o 
   0  10  13       64.50       64.63      4.44 o 
   1  10  13        1.04        1.33      2.79 o 
   2  10  13       16.04        9.70      3.44 o 
   3  10  13       57.01       54.52      4.53 o 
   4  10  13       28.21       35.22      4.10 o 
   5  10  13        0.17        0.87      3.38 o 
   6  10  13       44.70       45.60      4.81 o 
  -4  11  13       31.83       18.41     12.28 o 
  -3  11  13       62.26       71.88      8.67 o 
  -2  11  13       46.84       36.03      5.31 o 
  -1  11  13       16.78       14.54      3.22 o 
   0  11  13        0.65        4.22      2.92 o 
   1  11  13        3.69        7.59      3.45 o 
   2  11  13       13.95       17.23      3.74 o 
   3  11  13        0.04        1.90      3.09 o 
 -12   0  14        3.68       -0.61      4.30 o 
 -11   0  14      195.75      197.87     11.36 o 
 -10   0  14       37.16       32.05      4.88 o 
  -9   0  14       93.98       90.01      7.37 o 
  -8   0  14      568.05      513.66     12.49 o 
  -7   0  14     3255.22     3043.30     43.75 o 
  -6   0  14       85.91       81.67      3.82 o 
  -5   0  14      287.33      325.53      6.30 o 
  -4   0  14        0.34        5.49      5.20 o 
  -3   0  14      303.55      295.76      5.63 o 
  -2   0  14       24.81       46.34      2.54 o 
  -1   0  14     1298.93     1360.80     16.25 o 
   0   0  14     5335.79     5769.92     59.49 o 
   1   0  14      360.32      354.79      6.04 o 
   2   0  14     3095.91     3235.91     34.81 o 
   3   0  14       92.88       87.14      3.33 o 
   4   0  14       60.77       47.14      2.70 o 
   5   0  14      522.84      502.78     10.03 o 
   6   0  14       14.22       27.73      5.22 o 
   7   0  14      416.23      395.28     15.34 o 
   8   0  14      149.19      139.33     11.66 o 
   9   0  14       84.19       76.72      9.21 o 
  10   0  14       28.66       27.62      7.98 o 
  11   0  14       28.06       23.94      8.59 o 
  12   0  14        0.49       -7.98      7.98 o 
 -12   1  14       11.21        2.67      3.25 o 
 -11   1  14       60.45       60.23      4.58 o 
 -10   1  14        0.98        2.45      2.56 o 
  -9   1  14       13.75       19.84      3.84 o 
  -8   1  14      322.08      280.08      5.53 o 
  -7   1  14      328.08      350.73      5.90 o 
  -6   1  14     1219.67     1180.28     12.41 o 
  -5   1  14      762.48      716.67      8.59 o 
  -4   1  14     2333.69     2279.67     20.48 o 
  -3   1  14      113.79      120.83      2.52 o 
  -2   1  14     2252.01     2284.53     18.07 o 
  -1   1  14     1124.81     1004.97      8.95 o 
   0   1  14     1091.84     1080.11      9.48 o 
   1   1  14     1473.57     1537.01     12.76 o 
   2   1  14     1531.47     1430.38     12.03 o 
   3   1  14       14.24       21.48      2.70 o 
   4   1  14      208.12      206.28      3.36 o 
   5   1  14      119.03      124.59      3.38 o 
   6   1  14      532.51      529.64      9.37 o 
   7   1  14      437.61      421.08      8.58 o 
   8   1  14       22.61       20.00      4.77 o 
   9   1  14       43.64       35.97      5.64 o 
  10   1  14      175.97      177.01     18.11 o 
  11   1  14        1.71        2.76      5.64 o 
  12   1  14       11.27       17.93      6.28 o 
 -12   2  14       32.43       39.57      7.98 o 
 -11   2  14       36.09       37.82      4.86 o 
 -10   2  14      246.75      268.01      5.81 o 
  -9   2  14      215.97      215.27      5.53 o 
  -8   2  14      371.89      337.79      6.07 o 
  -7   2  14      243.20      245.31      5.04 o 
  -6   2  14       15.27       22.33      2.17 o 
  -5   2  14        3.82        2.40      1.96 o 
  -4   2  14        7.38        5.28      1.65 o 
  -3   2  14      691.60      594.12      7.21 o 
  -2   2  14      391.01      411.84      5.74 o 
  -1   2  14     1692.62     1742.55     14.25 o 
   0   2  14       23.03       29.99      1.49 o 
   1   2  14      330.97      250.27      3.71 o 
   2   2  14      194.87      205.27      3.31 o 
   3   2  14       69.37       73.32      2.22 o 
   4   2  14      616.75      587.93      8.19 o 
   5   2  14      796.15      760.04      9.94 o 
   6   2  14       18.59       14.85      2.39 o 
   7   2  14      373.10      381.32      8.29 o 
   8   2  14       14.38       17.85      4.50 o 
   9   2  14       28.71       20.64      6.14 o 
  10   2  14       92.74       90.45      7.15 o 
  11   2  14       89.89      112.30     11.66 o 
 -12   3  14        8.69        9.04      3.75 o 
 -11   3  14       10.98        7.94      3.50 o 
 -10   3  14        0.66       -0.35      2.48 o 
  -9   3  14       20.24       20.23      3.26 o 
  -8   3  14       55.23       54.55      3.37 o 
  -7   3  14      492.71      499.46      7.32 o 
  -6   3  14      464.53      444.11      6.77 o 
  -5   3  14       22.13       17.51      2.01 o 
  -4   3  14      411.32      416.86      6.15 o 
  -3   3  14     1182.26     1162.46     11.89 o 
  -2   3  14      563.66      575.62      7.16 o 
  -1   3  14     1277.58     1117.32     11.30 o 
   0   3  14        0.26       -0.91      1.26 o 
   1   3  14        0.31        0.94      1.19 o 
   2   3  14     1181.31     1265.85     12.39 o 
   3   3  14        4.63        1.31      1.71 o 
   4   3  14      330.43      341.96      6.13 o 
   5   3  14       67.96       75.88      3.50 o 
   6   3  14       32.96       38.62      3.05 o 
   7   3  14      622.51      627.90     18.37 o 
   8   3  14       24.00       16.10      3.42 o 
   9   3  14       66.91       69.65      4.78 o 
  10   3  14        5.79        8.73      4.98 o 
  11   3  14       14.61       23.89      6.44 o 
 -12   4  14       29.85       36.75      4.73 o 
 -11   4  14       72.21       73.26      5.25 o 
 -10   4  14        3.63        0.18      2.94 o 
  -9   4  14       55.26       62.24      4.32 o 
  -8   4  14      125.24      129.12      4.07 o 
  -7   4  14        0.06       -0.97      1.83 o 
  -6   4  14      676.57      584.16      8.03 o 
  -5   4  14      131.60      113.86      3.96 o 
  -4   4  14      304.48      303.78      5.24 o 
  -3   4  14      129.65      133.80      3.49 o 
  -2   4  14       58.09       46.07      2.24 o 
  -1   4  14       32.09       25.90      2.57 o 
   0   4  14      531.51      532.02      6.77 o 
   1   4  14      291.87      306.33      4.85 o 
   2   4  14     3738.54     3926.23     37.82 o 
   3   4  14       21.25       27.99      3.19 o 
   4   4  14      374.90      409.47      6.94 o 
   5   4  14      326.39      313.76      6.26 o 
   6   4  14      140.75      140.44      4.55 o 
   7   4  14      432.86      399.87      7.64 o 
   8   4  14        1.55       -4.15      3.51 o 
   9   4  14       23.39       21.85      3.61 o 
  10   4  14        0.01       -4.68      3.12 o 
  11   4  14        7.91        5.16      5.31 o 
 -11   5  14        0.02       -5.19      5.43 o 
 -10   5  14        1.68        5.02      3.74 o 
  -9   5  14        0.75       -2.30      3.10 o 
  -8   5  14        0.78       -1.09      1.94 o 
  -7   5  14      208.57      184.46      4.57 o 
  -6   5  14       99.33       83.24      4.15 o 
  -5   5  14      220.07      213.95      4.70 o 
  -4   5  14      481.51      428.27      7.20 o 
  -3   5  14       34.77       38.05      2.42 o 
  -2   5  14       19.04       26.72      2.40 o 
  -1   5  14      267.25      251.23      4.61 o 
   0   5  14       60.69       84.90      2.89 o 
   1   5  14       63.05       43.23      2.93 o 
   2   5  14      898.23      880.56     13.14 o 
   3   5  14        7.70       11.64      2.43 o 
   4   5  14       25.14       19.79      2.40 o 
   5   5  14      247.85      248.39      5.85 o 
   6   5  14      398.33      374.24      7.34 o 
   7   5  14        3.11        6.60      2.74 o 
   8   5  14       11.99        8.51      2.83 o 
   9   5  14       42.11       43.53      4.33 o 
  10   5  14       73.60       86.58      5.69 o 
 -10   6  14       83.71       93.63     10.78 o 
  -9   6  14        0.19       -4.83      3.22 o 
  -8   6  14       69.55       69.97      5.79 o 
  -7   6  14      348.60      344.38      6.25 o 
  -6   6  14      209.24      217.44      4.97 o 
  -5   6  14      578.11      622.20      8.50 o 
  -4   6  14       23.41       35.48      3.12 o 
  -3   6  14       80.47       78.79      3.28 o 
  -2   6  14       15.80       19.78      2.74 o 
  -1   6  14       28.08       21.14      2.09 o 
   0   6  14       49.08       50.33      3.06 o 
   1   6  14      242.00      242.33      5.87 o 
   2   6  14      125.44      131.63      4.89 o 
   3   6  14      407.70      396.05      8.27 o 
   4   6  14       10.10        5.17      2.49 o 
   5   6  14       53.94       58.40      5.23 o 
   6   6  14        5.85        4.79      2.94 o 
   7   6  14        7.49       12.13      2.83 o 
   8   6  14       11.13       21.21      3.14 o 
   9   6  14       97.78       95.29      5.52 o 
  10   6  14       24.86       39.45      5.10 o 
 -10   7  14       11.20        5.07      3.70 o 
  -9   7  14        0.43       -3.31      3.13 o 
  -8   7  14       12.30       10.69      4.71 o 
  -7   7  14       33.92       43.07      3.57 o 
  -6   7  14       71.51       71.05      3.29 o 
  -5   7  14       12.40       17.58      2.39 o 
  -4   7  14        3.54        2.96      2.14 o 
  -3   7  14      263.07      264.45      5.78 o 
  -2   7  14        1.58       -2.03      1.79 o 
  -1   7  14        1.41       -3.00      2.00 o 
   0   7  14        3.45        2.35      2.26 o 
   1   7  14       17.91       10.31      3.07 o 
   2   7  14       79.18       90.11      4.60 o 
   3   7  14      159.71      161.47      5.89 o 
   4   7  14      154.37      150.26      5.74 o 
   5   7  14      140.58      129.91      5.74 o 
   6   7  14        8.33        6.34      2.83 o 
   7   7  14       17.60       21.83      3.61 o 
   8   7  14        1.41       -4.45      2.97 o 
   9   7  14        0.19       -3.45      4.11 o 
  -9   8  14       31.52       40.25      4.83 o 
  -8   8  14        3.77        0.91      5.86 o 
  -7   8  14       13.06       11.08      3.29 o 
  -6   8  14        7.56        9.77      3.29 o 
  -5   8  14        1.08       -0.17      2.53 o 
  -4   8  14        0.92        1.22      2.05 o 
  -3   8  14       44.15       52.25      2.91 o 
  -2   8  14       12.05       14.64      2.65 o 
  -1   8  14      112.40      110.58      4.57 o 
   0   8  14      146.91      157.64      9.38 o 
   1   8  14        6.61        4.83      2.58 o 
   2   8  14       61.52       56.74      4.17 o 
   3   8  14      562.58      543.78     20.10 o 
   4   8  14       75.96       86.41      4.89 o 
   5   8  14      167.05      176.14      6.61 o 
   6   8  14       33.23       34.25      3.95 o 
   7   8  14        0.01       -2.95      2.94 o 
   8   8  14       27.08       22.55      5.39 o 
  -8   9  14        0.32        1.39      4.81 o 
  -7   9  14       73.76       85.91      6.50 o 
  -6   9  14       16.77       16.73      3.68 o 
  -5   9  14      245.00      252.88      9.48 o 
  -4   9  14       84.30      105.71      4.74 o 
  -3   9  14       25.33       22.53      3.40 o 
  -2   9  14       20.06       29.86      3.28 o 
  -1   9  14      156.97      140.67      5.68 o 
   0   9  14       12.54        8.02      3.02 o 
   1   9  14      111.89       96.46      6.20 o 
   2   9  14        0.89       -1.74      2.66 o 
   3   9  14       39.82       31.24      4.21 o 
   4   9  14       12.19       10.52      3.22 o 
   5   9  14        1.17        1.73      3.15 o 
   6   9  14        1.25       -4.72      3.15 o 
   7   9  14        4.20       -5.00      3.41 o 
  -6  10  14       15.34       17.65      5.90 o 
  -5  10  14       16.63       12.23      6.75 o 
  -4  10  14        0.19       -4.84      4.21 o 
  -3  10  14       54.55       59.64      5.25 o 
  -2  10  14       48.68       55.17      5.40 o 
  -1  10  14       10.61       10.48      3.02 o 
   0  10  14       25.36       39.66      3.95 o 
   1  10  14        2.70        4.34      2.72 o 
   2  10  14       51.17       61.81      5.89 o 
   3  10  14       27.12       32.33      4.10 o 
   4  10  14       10.50       11.70      3.74 o 
   5  10  14       30.09       35.31      4.31 o 
  -3  11  14        0.76       -1.52      3.98 o 
  -2  11  14        0.43        2.75      7.06 o 
  -1  11  14        1.28       -1.03      2.79 o 
   0  11  14        7.09        1.82      3.22 o 
   1  11  14        0.75       -0.14      3.09 o 
   2  11  14        1.74        4.02      3.45 o 
   3  11  14        4.14        3.15      3.28 o 
 -12   1  15       14.77       18.24      4.53 o 
 -11   1  15        6.74       11.80      6.11 o 
 -10   1  15      205.71      210.01      6.23 o 
  -9   1  15      187.00      201.90      6.47 o 
  -8   1  15       23.78       24.02      3.01 o 
  -7   1  15       92.53       73.29      3.29 o 
  -6   1  15      352.14      361.52      5.91 o 
  -5   1  15      262.14      258.83      4.75 o 
  -4   1  15      152.20      148.98      4.89 o 
  -3   1  15      473.18      402.50      5.47 o 
  -2   1  15      190.55      224.28      3.49 o 
  -1   1  15      196.55      223.39      3.57 o 
   0   1  15      318.34      330.96      4.73 o 
   1   1  15      134.33      169.92      2.97 o 
   2   1  15       49.95       62.51      2.16 o 
   3   1  15      272.91      271.57      3.93 o 
   4   1  15       84.87       88.25      2.67 o 
   5   1  15        4.99       11.98      1.95 o 
   6   1  15      110.43      104.89      4.52 o 
   7   1  15        1.08        2.52      2.88 o 
   8   1  15       47.67       52.79      5.64 o 
   9   1  15       10.51        4.30      5.52 o 
  10   1  15       42.89       21.40      5.41 o 
  11   1  15        9.22        2.09      9.82 o 
 -12   2  15       60.31       50.84      8.29 o 
 -11   2  15       16.87       21.45      3.89 o 
 -10   2  15       39.62       47.31      3.71 o 
  -9   2  15       14.82       13.78      2.38 o 
  -8   2  15        0.97        2.09      1.92 o 
  -7   2  15       32.74       34.34      2.60 o 
  -6   2  15        9.40       10.32      2.07 o 
  -5   2  15        5.80        5.63      1.77 o 
  -4   2  15       21.54       28.10      1.96 o 
  -3   2  15       15.13       14.85      1.65 o 
  -2   2  15       13.44       13.98      2.38 o 
  -1   2  15     1185.36     1232.78     12.28 o 
   0   2  15       24.65       33.45      1.62 o 
   1   2  15     1797.40     1815.01     14.87 o 
   2   2  15       24.79       36.49      1.83 o 
   3   2  15        0.04       -1.60      1.07 o 
   4   2  15       83.34       97.20      3.56 o 
   5   2  15        0.93        2.12      1.94 o 
   6   2  15      286.41      260.84     10.85 o 
   7   2  15       14.31       15.58      3.56 o 
   8   2  15      201.57      200.21      7.84 o 
   9   2  15       32.53       32.64      5.59 o 
  10   2  15      105.92       93.01      7.37 o 
  11   2  15       43.13       52.90      6.94 o 
 -12   3  15       11.38        4.63      6.14 o 
 -11   3  15       50.62       60.92      4.89 o 
 -10   3  15        5.50        4.79      3.28 o 
  -9   3  15       33.36       39.64      4.02 o 
  -8   3  15       34.91       31.98      2.72 o 
  -7   3  15       15.25       12.84      2.63 o 
  -6   3  15       15.72       16.07      2.25 o 
  -5   3  15      507.89      478.91      6.87 o 
  -4   3  15        2.43        2.01      1.54 o 
  -3   3  15      105.94       99.24      3.21 o 
  -2   3  15       21.45       17.32      2.41 o 
  -1   3  15      287.32      266.66      4.56 o 
   0   3  15        0.16        1.38      1.70 o 
   1   3  15        0.16       -1.16      1.29 o 
   2   3  15     1249.25     1264.25     11.22 o 
   3   3  15       45.75       36.96      2.60 o 
   4   3  15      361.56      397.09      6.80 o 
   5   3  15      127.44      127.62      4.30 o 
   6   3  15       23.81       23.09      2.78 o 
   7   3  15      131.11      153.13      5.85 o 
   8   3  15        2.36       -3.92      2.74 o 
   9   3  15        0.85       -0.34      2.97 o 
  10   3  15        0.09       -2.76      4.34 o 
  11   3  15        6.20       10.26      6.03 o 
 -11   4  15       11.38       12.15      3.89 o 
 -10   4  15       91.75      106.29      5.68 o 
  -9   4  15       37.58       37.35      3.18 o 
  -8   4  15       25.81       24.16      2.52 o 
  -7   4  15        5.65        3.71      1.87 o 
  -6   4  15        1.70        4.83      1.84 o 
  -5   4  15      102.19      102.15      3.54 o 
  -4   4  15      433.75      468.71      6.81 o 
  -3   4  15      125.30      134.99      5.16 o 
  -2   4  15      531.45      514.56      7.03 o 
  -1   4  15        8.25       12.79      1.71 o 
   0   4  15      106.35      129.83      3.34 o 
   1   4  15        8.36        4.33      1.90 o 
   2   4  15      179.31      187.06      4.84 o 
   3   4  15       62.02       65.38      3.19 o 
   4   4  15       40.93       34.03      2.83 o 
   5   4  15      238.80      242.59      5.65 o 
   6   4  15       33.95       28.80      2.90 o 
   7   4  15       79.22       86.42      4.06 o 
   8   4  15        0.30       -2.59      2.89 o 
   9   4  15        1.24        0.37      3.19 o 
  10   4  15        1.80        6.65      7.21 o 
  11   4  15        0.48       -5.26      6.14 o 
 -11   5  15        9.75       -0.34      4.71 o 
 -10   5  15       12.48       11.59      3.72 o 
  -9   5  15       54.39       56.92      4.48 o 
  -8   5  15       10.49       10.83      2.99 o 
  -7   5  15        2.49        5.54      2.10 o 
  -6   5  15      120.00      100.04      3.61 o 
  -5   5  15     1711.69     1597.37     16.37 o 
  -4   5  15     1111.46     1036.42     11.63 o 
  -3   5  15       53.78       42.19      2.57 o 
  -2   5  15      291.88      260.35      4.94 o 
  -1   5  15      180.64      171.51      4.94 o 
   0   5  15       58.16       52.65      3.88 o 
   1   5  15       68.10       64.87      3.37 o 
   2   5  15      291.48      286.51      7.93 o 
   3   5  15      418.28      403.40      8.41 o 
   4   5  15      204.19      205.50      7.06 o 
   5   5  15       21.14       27.68      3.28 o 
   6   5  15       27.67       24.66      3.42 o 
   7   5  15      272.22      250.31      6.26 o 
   8   5  15        0.26       -1.90      3.05 o 
   9   5  15        2.51        0.99      3.42 o 
  10   5  15        5.37        5.00      3.42 o 
 -10   6  15       22.60       18.32      5.47 o 
  -9   6  15       61.92       68.23      5.20 o 
  -8   6  15        9.31        1.13     10.87 o 
  -7   6  15       51.09       50.22      3.03 o 
  -6   6  15      166.85      171.19      4.61 o 
  -5   6  15        3.05        1.24      1.98 o 
  -4   6  15      226.35      241.24      5.19 o 
  -3   6  15      717.30      698.90      9.10 o 
  -2   6  15       50.17       49.63      3.51 o 
  -1   6  15      148.63      122.36      3.57 o 
   0   6  15      967.79      968.87     12.92 o 
   1   6  15      535.41      517.14     14.97 o 
   2   6  15      911.81      858.17     13.58 o 
   3   6  15       37.73       43.43      3.45 o 
   4   6  15        5.41        9.82      2.83 o 
   5   6  15        6.60        4.96      2.66 o 
   6   6  15       11.02       20.70      3.30 o 
   7   6  15        6.28        3.84      2.89 o 
   8   6  15        8.75        9.16      2.80 o 
   9   6  15        9.91       13.44      3.61 o 
  -9   7  15       94.90      120.60      6.72 o 
  -8   7  15        4.76        2.03      3.10 o 
  -7   7  15        2.94        1.56      2.92 o 
  -6   7  15       47.45       50.87      3.63 o 
  -5   7  15       32.07       33.45      2.74 o 
  -4   7  15       90.26       86.27      3.50 o 
  -3   7  15      285.23      266.29      5.48 o 
  -2   7  15      157.55      146.68      4.16 o 
  -1   7  15        5.03        6.95      2.40 o 
   0   7  15        0.22       -2.43      2.21 o 
   1   7  15      134.20      118.70      5.10 o 
   2   7  15       51.54       49.17      4.35 o 
   3   7  15       54.49       58.66      4.10 o 
   4   7  15       25.35       18.49      3.38 o 
   5   7  15       64.24       72.31      4.53 o 
   6   7  15       43.74       36.11      4.31 o 
   7   7  15       49.40       60.43      4.99 o 
   8   7  15       46.64       41.18      4.58 o 
   9   7  15        1.35       -5.68      7.67 o 
  -8   8  15        6.40        4.88      4.48 o 
  -7   8  15       12.11       16.98      3.89 o 
  -6   8  15       85.32       87.63      4.57 o 
  -5   8  15        2.76       -1.16      2.11 o 
  -4   8  15        7.79       18.06      3.23 o 
  -3   8  15        0.39       -3.86      2.57 o 
  -2   8  15      192.85      195.10      5.71 o 
  -1   8  15      175.30      166.38      5.47 o 
   0   8  15       34.05       30.30      3.28 o 
   1   8  15       34.15       42.07      3.59 o 
   2   8  15        8.34        6.82      2.72 o 
   3   8  15        2.47        1.73      2.72 o 
   4   8  15       27.95       29.09      3.85 o 
   5   8  15       47.43       51.23      4.38 o 
   6   8  15       30.60       30.26      3.95 o 
   7   8  15        8.65       12.82      3.74 o 
   8   8  15       28.10       29.23      4.43 o 
  -7   9  15        8.25       11.20      4.52 o 
  -6   9  15       14.60       18.64      4.11 o 
  -5   9  15        0.58       -0.15      4.34 o 
  -4   9  15       26.20       29.26      3.44 o 
  -3   9  15       12.15       13.66      2.78 o 
  -2   9  15        8.10        6.93      2.58 o 
  -1   9  15        6.12       10.07      4.25 o 
   0   9  15       42.54       44.18      3.95 o 
   1   9  15        0.00       -1.23      2.36 o 
   2   9  15        3.00        8.56      2.92 o 
   3   9  15      114.52      106.32      5.46 o 
   4   9  15        1.06       -2.04      2.86 o 
   5   9  15       34.36       39.01      4.17 o 
   6   9  15       24.97       26.12      6.01 o 
  -6  10  15        0.23       -5.10      4.09 o 
  -5  10  15       31.80       41.49      5.13 o 
  -4  10  15       19.99       11.78      3.76 o 
  -3  10  15       17.64        7.94      4.64 o 
  -2  10  15       37.90       47.85      4.10 o 
  -1  10  15      113.67      125.12      5.68 o 
   0  10  15        1.59       -3.20      2.92 o 
   1  10  15       16.80       15.03      3.22 o 
   2  10  15        7.68        2.46      3.02 o 
   3  10  15        4.37        4.80      4.46 o 
   4  10  15        1.54        3.21      3.38 o 
   5  10  15        2.03        1.28      3.34 o 
  -3  11  15       33.22       29.38      6.53 o 
  -2  11  15        2.27       -0.07      4.91 o 
  -1  11  15        0.10       -3.72      2.79 o 
   0  11  15       88.35      101.60      5.82 o 
   1  11  15       28.53       44.37      4.44 o 
   2  11  15        5.37       -0.18      3.22 o 
 -12   0  16       55.74       62.61      7.37 o 
 -11   0  16       76.44       85.88      6.78 o 
 -10   0  16      142.83      135.18      9.51 o 
  -9   0  16      319.39      295.63     11.05 o 
  -8   0  16       28.95       30.87      4.26 o 
  -7   0  16     1644.57     1509.50     25.21 o 
  -6   0  16       53.46       44.50      9.82 o 
  -5   0  16      272.56      242.87     11.36 o 
  -4   0  16      249.48      261.30      5.61 o 
  -3   0  16      603.61      650.04      9.80 o 
  -2   0  16     2959.75     2730.62     30.33 o 
  -1   0  16        2.01       -2.72      1.81 o 
   0   0  16      115.27      124.50      3.93 o 
   1   0  16      299.80      325.92      6.04 o 
   2   0  16      612.20      597.97      9.12 o 
   3   0  16      109.43      112.32      3.97 o 
   4   0  16      151.24      156.33      6.90 o 
   5   0  16        2.10        2.76      2.50 o 
   6   0  16      427.88      430.26     15.34 o 
   7   0  16      218.79      216.05     12.28 o 
   8   0  16        4.38       -1.23      6.14 o 
   9   0  16        0.97       -4.30      5.52 o 
  10   0  16       36.36       31.92      8.59 o 
  11   0  16       29.27       30.08      9.82 o 
 -12   1  16       46.03       38.41      4.23 o 
 -11   1  16      139.51      134.86      8.33 o 
 -10   1  16       27.71       35.34      4.43 o 
  -9   1  16       93.27       97.02      4.45 o 
  -8   1  16       32.80       36.17      3.16 o 
  -7   1  16      682.95      676.41     10.36 o 
  -6   1  16       40.25       40.73      2.86 o 
  -5   1  16      244.49      250.23      4.81 o 
  -4   1  16      626.63      636.84      8.00 o 
  -3   1  16      270.16      260.60      4.59 o 
  -2   1  16      801.27      847.26      9.84 o 
  -1   1  16        0.33        0.22      1.00 o 
   0   1  16       13.63       17.39      1.40 o 
   1   1  16      259.02      251.54      3.71 o 
   2   1  16      885.36      905.17      8.57 o 
   3   1  16     1163.54     1200.54     10.81 o 
   4   1  16      646.62      660.73      7.68 o 
   5   1  16      368.26      374.54      6.55 o 
   6   1  16      112.42      121.34      4.76 o 
   7   1  16      395.19      378.98     11.06 o 
   8   1  16      172.14      177.30      8.89 o 
   9   1  16       29.80       24.73      5.52 o 
  10   1  16       19.70       24.41      5.64 o 
  11   1  16       10.87       12.51      6.28 o 
 -12   2  16       28.64       18.22      9.21 o 
 -11   2  16        3.73        2.73      2.93 o 
 -10   2  16       71.60       82.79      4.50 o 
  -9   2  16       20.06       21.33      3.19 o 
  -8   2  16      359.66      330.92      6.50 o 
  -7   2  16      163.75      152.18      4.18 o 
  -6   2  16        3.62        1.60      1.74 o 
  -5   2  16      515.49      485.65      7.03 o 
  -4   2  16      566.60      527.23      7.10 o 
  -3   2  16      195.60      174.39      3.90 o 
  -2   2  16      295.87      334.20      6.11 o 
  -1   2  16     2313.79     2348.74     20.98 o 
   0   2  16      239.13      264.37      4.45 o 
   1   2  16        0.53        0.70      1.20 o 
   2   2  16     1660.79     1641.76     17.34 o 
   3   2  16      488.73      442.30      5.43 o 
   4   2  16      272.03      266.43      5.35 o 
   5   2  16     1062.31     1023.55     12.62 o 
   6   2  16      133.37      122.29      4.88 o 
   7   2  16        0.01        0.02      2.74 o 
   8   2  16        1.09        1.14      4.28 o 
   9   2  16        0.65       -6.41      4.28 o 
  10   2  16       11.74       18.11      5.64 o 
  11   2  16       22.57       36.81      6.72 o 
 -11   3  16       86.30       76.47      7.14 o 
 -10   3  16       17.27       13.06      4.07 o 
  -9   3  16      404.56      414.52      7.34 o 
  -8   3  16       29.23       29.23      3.66 o 
  -7   3  16       80.89       79.51      3.35 o 
  -6   3  16      294.20      281.98      5.72 o 
  -5   3  16      558.53      530.33      9.02 o 
  -4   3  16      192.12      184.08      5.04 o 
  -3   3  16       49.24       41.35      3.78 o 
  -2   3  16     1419.78     1384.77     13.91 o 
  -1   3  16       10.36       12.18      2.32 o 
   0   3  16       41.18       31.95      2.07 o 
   1   3  16       37.38       39.74      2.06 o 
   2   3  16       32.39       36.85      1.95 o 
   3   3  16      158.54      168.95      4.78 o 
   4   3  16      129.09      137.02      4.35 o 
   5   3  16     1016.60      961.61     12.32 o 
   6   3  16       26.05       27.35      2.93 o 
   7   3  16      629.24      600.65     12.38 o 
   8   3  16      133.32      126.84      5.50 o 
   9   3  16        0.02       -0.67      4.54 o 
  10   3  16       24.33       14.78      5.59 o 
  11   3  16       94.13      115.27      8.68 o 
 -11   4  16       74.07       79.82      9.98 o 
 -10   4  16       17.27       24.61      6.38 o 
  -9   4  16        0.06        2.69      2.17 o 
  -8   4  16      207.28      181.16      4.87 o 
  -7   4  16       93.78       84.97      3.65 o 
  -6   4  16       51.61       51.85      2.92 o 
  -5   4  16      739.92      659.98      8.71 o 
  -4   4  16      295.02      264.58      5.23 o 
  -3   4  16      828.94      709.94      8.86 o 
  -2   4  16      978.61      936.21     10.97 o 
  -1   4  16       15.14       26.16      2.09 o 
   0   4  16     1337.82     1366.65     13.66 o 
   1   4  16        0.57        0.29      1.48 o 
   2   4  16      618.29      640.76     10.55 o 
   3   4  16      123.62      116.02      7.23 o 
   4   4  16      285.82      286.79      6.38 o 
   5   4  16       42.54       51.04      3.21 o 
   6   4  16       47.00       55.86      3.35 o 
   7   4  16        7.61       13.50      3.06 o 
   8   4  16       10.78        5.96      3.12 o 
   9   4  16       67.16       68.48      4.88 o 
  10   4  16        1.45        0.45     11.97 o 
 -11   5  16       34.17       23.61      5.71 o 
 -10   5  16      106.96       90.73      5.87 o 
  -9   5  16       96.52       94.74      5.43 o 
  -8   5  16       72.48       84.94      3.70 o 
  -7   5  16      304.42      295.09      5.86 o 
  -6   5  16       52.97       56.66      3.00 o 
  -5   5  16     1097.57     1062.94     12.21 o 
  -4   5  16     1698.42     1609.18     16.36 o 
  -3   5  16        7.08        8.32      2.24 o 
  -2   5  16     1943.06     1879.43     18.20 o 
  -1   5  16       39.30       42.17      2.49 o 
   0   5  16        8.16       11.03      1.90 o 
   1   5  16      630.06      593.68      9.27 o 
   2   5  16       29.38       29.79      3.68 o 
   3   5  16       72.98       79.92      4.23 o 
   4   5  16        0.35       -3.34      2.23 o 
   5   5  16      371.21      363.59      9.31 o 
   6   5  16        2.00        7.18      3.43 o 
   7   5  16       67.95       74.67      3.97 o 
   8   5  16       26.29       36.22      3.97 o 
   9   5  16       78.58       76.53      5.19 o 
  10   5  16       33.74       43.07      4.60 o 
 -10   6  16       39.86       48.21      8.47 o 
  -9   6  16        5.48        6.88      3.50 o 
  -8   6  16      133.35      120.91      5.14 o 
  -7   6  16       54.77       53.89      3.14 o 
  -6   6  16       38.97       38.85      3.70 o 
  -5   6  16       26.94       26.30      2.59 o 
  -4   6  16      510.19      480.04      7.40 o 
  -3   6  16       66.97       73.42      3.31 o 
  -2   6  16     1415.68     1362.75     14.43 o 
  -1   6  16      506.06      475.70      7.05 o 
   0   6  16       28.21       28.85      3.06 o 
   1   6  16       61.94       58.94      3.81 o 
   2   6  16      178.30      165.70      5.68 o 
   3   6  16      554.63      544.79     10.42 o 
   4   6  16      291.05      283.48      7.61 o 
   5   6  16        0.02       -1.60      2.66 o 
   6   6  16      180.51      141.83      5.76 o 
   7   6  16        1.77       -2.50      2.79 o 
   8   6  16       36.95       35.89      4.12 o 
   9   6  16        7.99        4.91      6.14 o 
  -9   7  16       60.16       75.99      9.72 o 
  -8   7  16       20.85       17.63      4.13 o 
  -7   7  16       29.70       24.81      3.47 o 
  -6   7  16       40.55       38.85      2.88 o 
  -5   7  16      163.43      159.71      5.05 o 
  -4   7  16      102.26       92.91      3.70 o 
  -3   7  16        1.86       -2.34      1.91 o 
  -2   7  16       56.21       60.14      3.04 o 
  -1   7  16        2.99        5.19      2.28 o 
   0   7  16      607.40      570.21     10.72 o 
   1   7  16      100.59       86.05      4.53 o 
   2   7  16      178.53      177.37      8.68 o 
   3   7  16      209.03      202.71      6.47 o 
   4   7  16        7.03        4.67      2.86 o 
   5   7  16      129.71      115.15      5.46 o 
   6   7  16      115.03      120.20      6.25 o 
   7   7  16        3.27        2.58      3.30 o 
   8   7  16       90.91       96.04      5.90 o 
  -8   8  16       12.90        7.29      3.69 o 
  -7   8  16       15.95       12.88      5.79 o 
  -6   8  16       58.49       57.86      4.57 o 
  -5   8  16        4.09        0.35      2.10 o 
  -4   8  16        9.84        9.23      2.23 o 
  -3   8  16       44.18       48.18      4.69 o 
  -2   8  16       53.88       40.76      3.41 o 
  -1   8  16       15.71       17.69      2.87 o 
   0   8  16       42.34       41.37      3.65 o 
   1   8  16        4.67        4.25      2.66 o 
   2   8  16      109.30      113.08      5.52 o 
   3   8  16       87.41       85.88      4.96 o 
   4   8  16       46.49       45.18      4.22 o 
   5   8  16      150.00      156.68      6.40 o 
   6   8  16       16.86       14.42      3.59 o 
   7   8  16      113.04      111.21      6.24 o 
  -7   9  16       30.57       37.51      7.25 o 
  -6   9  16        6.56        4.92      3.05 o 
  -5   9  16      249.01      261.58      7.10 o 
  -4   9  16        5.06       -0.89      3.54 o 
  -3   9  16       45.17       45.84      3.66 o 
  -2   9  16       31.97       38.75      4.52 o 
  -1   9  16       15.03       11.17      3.09 o 
   0   9  16       22.81       17.58      3.28 o 
   1   9  16       45.89       51.54      4.34 o 
   2   9  16       47.56       51.69      4.17 o 
   3   9  16        0.05        0.31      3.02 o 
   4   9  16       23.13       21.94      3.74 o 
   5   9  16        0.41       -2.12      2.94 o 
   6   9  16       44.04       48.26      4.89 o 
  -5  10  16        7.22        7.87      7.21 o 
  -4  10  16       33.40       32.54      9.84 o 
  -3  10  16        3.00        3.14      3.62 o 
  -2  10  16        6.58       11.43      3.14 o 
  -1  10  16       13.42       18.37      3.28 o 
   0  10  16       15.57       17.37      3.51 o 
   1  10  16      112.76      135.10      8.12 o 
   2  10  16       17.68       16.44      3.59 o 
   3  10  16       44.98       42.26      4.45 o 
   4  10  16       30.34       40.51      4.67 o 
  -1  11  16        0.73        6.89      3.94 o 
   0  11  16       53.60       62.08      4.86 o 
 -12   1  17        1.16        2.95      3.68 o 
 -11   1  17        9.34       13.15      3.38 o 
 -10   1  17        4.94        6.87      3.72 o 
  -9   1  17        0.07       -0.28      3.89 o 
  -8   1  17       42.69       51.91      3.71 o 
  -7   1  17      147.36      121.99      4.59 o 
  -6   1  17      899.10      843.87     11.88 o 
  -5   1  17      412.75      411.97      6.35 o 
  -4   1  17       58.77       57.39      2.53 o 
  -3   1  17       30.17       37.58      2.14 o 
  -2   1  17       12.58       16.33      1.73 o 
  -1   1  17       40.15       56.19      2.09 o 
   0   1  17       64.20       60.62      2.27 o 
   1   1  17      160.15      174.13      3.24 o 
   2   1  17      387.39      397.90      5.97 o 
   3   1  17        1.52        0.03      1.33 o 
   4   1  17      213.01      208.73      4.00 o 
   5   1  17       17.46       17.91      2.74 o 
   6   1  17        6.72        7.37      2.60 o 
   7   1  17       57.01       63.41      5.85 o 
   8   1  17        0.36       -4.82      4.28 o 
   9   1  17       12.39       10.74      5.21 o 
  10   1  17       30.28       29.13      6.28 o 
  11   1  17        0.51       -0.99      5.59 o 
 -11   2  17       11.23       10.03      3.29 o 
 -10   2  17        0.21        1.54      2.67 o 
  -9   2  17       45.24       49.11      3.72 o 
  -8   2  17       70.87       64.71      4.05 o 
  -7   2  17      207.85      204.78      4.79 o 
  -6   2  17     1105.72     1071.05     12.05 o 
  -5   2  17      122.02      126.16      3.77 o 
  -4   2  17       78.75       82.10      3.14 o 
  -3   2  17      559.72      573.68      7.51 o 
  -2   2  17       20.04       24.62      1.97 o 
  -1   2  17        8.12       10.72      3.09 o 
   0   2  17      672.84      646.46      7.68 o 
   1   2  17      393.39      388.76      5.03 o 
   2   2  17        2.18        4.10      1.35 o 
   3   2  17      107.46      114.21      3.13 o 
   4   2  17        0.08        3.11      2.03 o 
   5   2  17       15.80       23.04      2.61 o 
   6   2  17      262.07      264.37      6.86 o 
   7   2  17       25.43       24.64      3.56 o 
   8   2  17       28.87       28.03      5.41 o 
   9   2  17        5.33        6.19      4.98 o 
  10   2  17        0.00       -7.81      5.21 o 
  11   2  17       49.79       53.51      7.38 o 
 -11   3  17       68.97       91.56     11.66 o 
 -10   3  17       19.57       26.75      3.63 o 
  -9   3  17        2.16        7.11      2.35 o 
  -8   3  17      158.34      168.35      4.59 o 
  -7   3  17        0.22       -1.49      1.84 o 
  -6   3  17      172.95      160.58      4.34 o 
  -5   3  17      127.26      125.76      3.89 o 
  -4   3  17      747.23      702.92      8.90 o 
  -3   3  17       77.51       86.17      3.18 o 
  -2   3  17        7.10        4.43      1.64 o 
  -1   3  17       99.48      100.52      3.17 o 
   0   3  17      678.59      728.23      8.60 o 
   1   3  17       52.64       42.60      2.43 o 
   2   3  17       93.31       97.66      3.10 o 
   3   3  17      576.64      591.80      8.63 o 
   4   3  17      119.76      127.16      4.49 o 
   5   3  17       11.23       13.59      2.39 o 
   6   3  17       63.85       63.12      3.62 o 
   7   3  17       13.15       15.41      4.32 o 
   8   3  17        4.25       -2.12      2.86 o 
   9   3  17        0.39        0.26      4.54 o 
  10   3  17       11.33        6.44      5.21 o 
 -11   4  17        2.28        4.69      3.56 o 
 -10   4  17       67.73       76.01      5.43 o 
  -9   4  17       15.03       18.98      2.62 o 
  -8   4  17       43.46       38.75      2.81 o 
  -7   4  17       78.63       77.26      3.51 o 
  -6   4  17       40.90       43.23      3.77 o 
  -5   4  17      118.55      103.66      3.58 o 
  -4   4  17        3.40       -0.15      1.95 o 
  -3   4  17       11.03       16.51      2.13 o 
  -2   4  17        9.62        8.17      1.72 o 
  -1   4  17        0.01       -1.26      1.41 o 
   0   4  17      124.57      104.11      3.24 o 
   1   4  17       29.68       34.67      2.67 o 
   2   4  17       15.72       16.52      2.66 o 
   3   4  17       26.43       22.66      2.79 o 
   4   4  17        0.00       -0.64      2.23 o 
   5   4  17        3.77        2.65      2.37 o 
   6   4  17        4.52        2.86      2.43 o 
   7   4  17        4.43        3.97      2.97 o 
   8   4  17       10.43       11.71      3.19 o 
   9   4  17       50.59       60.18      5.07 o 
  10   4  17       30.07       30.63      8.59 o 
 -10   5  17        7.64       11.78      3.74 o 
  -9   5  17        5.66       -2.36      3.54 o 
  -8   5  17       71.17       79.37      3.65 o 
  -7   5  17       13.25       15.31      2.70 o 
  -6   5  17        3.69        6.16      2.03 o 
  -5   5  17       20.11       18.60      2.32 o 
  -4   5  17      111.60      107.92      4.94 o 
  -3   5  17      405.38      379.42      6.74 o 
  -2   5  17      212.71      194.68      4.48 o 
  -1   5  17        0.01       -2.41      1.60 o 
   0   5  17        7.80        9.21      3.63 o 
   1   5  17       25.16       23.36      2.86 o 
   2   5  17      143.99      135.00      4.96 o 
   3   5  17       40.80       41.25      3.38 o 
   4   5  17       15.39       18.98      3.06 o 
   5   5  17        2.53       -3.23      2.43 o 
   6   5  17       80.45       68.48      4.45 o 
   7   5  17        0.33       -1.10      2.60 o 
   8   5  17        6.56        3.33      3.68 o 
   9   5  17       14.19       13.19      3.87 o 
 -10   6  17       21.97       18.40      7.38 o 
  -9   6  17       33.02       36.59      4.52 o 
  -8   6  17       15.75       12.69      3.12 o 
  -7   6  17        4.63        5.83      2.14 o 
  -6   6  17       50.50       54.43      4.46 o 
  -5   6  17        4.18        7.23      2.11 o 
  -4   6  17       81.46       82.16      3.52 o 
  -3   6  17       98.36       80.39      3.45 o 
  -2   6  17       48.28       59.16      3.00 o 
  -1   6  17      239.27      239.36      8.68 o 
   0   6  17       11.90       15.63      3.19 o 
   1   6  17       10.69        9.14      2.72 o 
   2   6  17        3.18       -0.61      2.36 o 
   3   6  17      349.17      342.54      8.19 o 
   4   6  17       16.95       13.99      3.15 o 
   5   6  17      525.98      522.99     10.78 o 
   6   6  17       13.13       13.47      3.15 o 
   7   6  17        4.73        0.66      3.06 o 
   8   6  17        2.19        0.61      3.91 o 
   9   6  17        2.18       -4.81      3.97 o 
  -9   7  17       33.66       45.74      4.93 o 
  -8   7  17        4.33        0.39      5.55 o 
  -7   7  17        0.11        5.21      3.81 o 
  -6   7  17       80.40       75.78      3.65 o 
  -5   7  17       46.06       53.88      3.12 o 
  -4   7  17      106.64      116.50      3.95 o 
  -3   7  17        0.37       -0.87      2.97 o 
  -2   7  17       65.59       57.07      3.74 o 
  -1   7  17      135.80      118.95      4.71 o 
   0   7  17      368.67      346.40      8.13 o 
   1   7  17      852.23      840.01     14.10 o 
   2   7  17       92.06       92.51      4.89 o 
   3   7  17        2.46        1.51      2.79 o 
   4   7  17        4.07       -2.01      2.66 o 
   5   7  17        7.17        6.78      2.94 o 
   6   7  17        3.27        0.80      2.94 o 
   7   7  17       44.48       52.24      4.58 o 
   8   7  17       27.63       31.13      4.48 o 
  -8   8  17       35.57       31.43      5.82 o 
  -7   8  17        0.31       -5.92      4.29 o 
  -6   8  17       50.29       52.05      6.52 o 
  -5   8  17       56.69       54.20      3.33 o 
  -4   8  17       10.43        6.22      2.17 o 
  -3   8  17       23.36       26.98      3.08 o 
  -2   8  17        0.07       -3.64      2.58 o 
  -1   8  17      252.67      224.82      7.28 o 
   0   8  17       39.90       41.00      3.87 o 
   1   8  17      142.93      142.93      5.97 o 
   2   8  17       61.97       67.99      8.50 o 
   3   8  17       22.34       25.37      3.59 o 
   4   8  17       17.94       11.29      3.22 o 
   5   8  17       23.83       26.58      3.87 o 
   6   8  17       16.61       18.30      3.74 o 
   7   8  17       30.29       29.42      4.22 o 
  -6   9  17       39.32       43.15      4.46 o 
  -5   9  17       21.74       24.63      7.29 o 
  -4   9  17        3.16        2.91      2.78 o 
  -3   9  17       11.69        7.30      2.76 o 
  -2   9  17       46.57       51.45      4.61 o 
  -1   9  17       37.99       31.45      4.66 o 
   0   9  17        0.01       -1.30      2.66 o 
   1   9  17       20.30       31.69      4.29 o 
   2   9  17        8.55        5.48      3.19 o 
   3   9  17       33.28       37.30      4.89 o 
   4   9  17        0.21       -4.29      2.86 o 
   5   9  17        1.10        1.25      3.09 o 
   6   9  17       23.44       21.71      4.06 o 
  -4  10  17        5.06       -1.81      6.36 o 
  -3  10  17       36.28       31.43      3.72 o 
  -2  10  17       41.87       44.70      4.38 o 
  -1  10  17        0.21        1.97      3.02 o 
   0  10  17        0.08        1.52      2.86 o 
   1  10  17        2.38        3.41      3.22 o 
   2  10  17        0.15       -1.19      3.22 o 
   3  10  17       15.09       11.63      4.49 o 
 -11   0  18      296.38      308.23     11.01 o 
 -10   0  18        0.00        4.78      4.33 o 
  -9   0  18      110.66      140.44     14.12 o 
  -8   0  18      179.42      160.98      7.81 o 
  -7   0  18        0.13       -0.54      4.30 o 
  -6   0  18       18.80       18.37      3.89 o 
  -5   0  18      265.71      215.35      8.90 o 
  -4   0  18      350.74      318.47      9.19 o 
  -3   0  18     1338.40     1432.36     23.29 o 
  -2   0  18     3595.11     3628.32     39.51 o 
  -1   0  18      303.28      308.09      6.20 o 
   0   0  18     1286.87     1379.10     28.77 o 
   1   0  18       97.35       93.99      3.70 o 
   2   0  18     1093.22     1107.95     14.65 o 
   3   0  18       17.54       26.70      2.53 o 
   4   0  18      106.04       96.65      4.87 o 
   5   0  18        1.98       -1.64      2.20 o 
   6   0  18       94.46      105.57      9.21 o 
   7   0  18        1.67        3.68      5.52 o 
   8   0  18      128.71      114.78     10.43 o 
   9   0  18       46.01       36.83      7.98 o 
  10   0  18       33.88       31.30      9.82 o 
 -11   1  18        1.80        0.55      4.25 o 
 -10   1  18       88.52       94.21      4.85 o 
  -9   1  18      201.66      199.11      6.20 o 
  -8   1  18       38.03       36.32      3.40 o 
  -7   1  18      662.51      642.13     10.30 o 
  -6   1  18       47.82       43.80      3.39 o 
  -5   1  18        5.59        3.10      2.39 o 
  -4   1  18       68.82       63.89      3.63 o 
  -3   1  18       14.60       21.78      1.91 o 
  -2   1  18       73.47       81.12      2.86 o 
  -1   1  18      199.35      187.47      3.91 o 
   0   1  18       81.35       65.49      2.38 o 
   1   1  18      254.34      233.57      3.86 o 
   2   1  18       57.37       68.30      2.30 o 
   3   1  18      101.64       98.61      2.77 o 
   4   1  18        3.16        3.89      1.58 o 
   5   1  18      259.83      258.18      6.32 o 
   6   1  18      143.14      140.10      5.33 o 
   7   1  18      905.32      902.29     18.23 o 
   8   1  18       53.46       45.22      5.64 o 
   9   1  18       17.85       10.13      5.83 o 
  10   1  18        2.17        0.34      5.41 o 
 -11   2  18        9.41       14.19      3.81 o 
 -10   2  18       48.15       54.13      7.26 o 
  -9   2  18       44.99       36.56      3.55 o 
  -8   2  18       51.71       49.52      3.72 o 
  -7   2  18       35.64       46.84      4.22 o 
  -6   2  18     1440.76     1334.57     14.37 o 
  -5   2  18       15.61       14.95      3.15 o 
  -4   2  18      549.08      547.35      7.51 o 
  -3   2  18      436.73      396.19      6.08 o 
  -2   2  18     1430.62     1413.47     14.17 o 
  -1   2  18     1025.50      986.98     10.72 o 
   0   2  18      313.78      265.24      6.15 o 
   1   2  18      627.40      617.69      7.61 o 
   2   2  18        0.02        0.40      1.27 o 
   3   2  18       85.99       81.34      2.75 o 
   4   2  18      208.90      199.07      4.86 o 
   5   2  18       10.12       10.13      2.37 o 
   6   2  18      298.10      295.14      9.71 o 
   7   2  18        5.02        2.46      2.89 o 
   8   2  18       29.81       28.86      5.21 o 
   9   2  18       14.26       11.05      4.77 o 
  10   2  18       37.91       53.65      7.15 o 
 -11   3  18       38.42       43.96      6.75 o 
 -10   3  18       42.11       50.20      6.08 o 
  -9   3  18       76.30       81.73      4.51 o 
  -8   3  18        0.42        1.64      2.16 o 
  -7   3  18      205.94      203.32      5.94 o 
  -6   3  18      197.19      185.74      4.70 o 
  -5   3  18      128.54      108.87      4.55 o 
  -4   3  18      789.19      699.26      9.01 o 
  -3   3  18      170.15      173.49      4.20 o 
  -2   3  18      200.14      190.14      4.37 o 
  -1   3  18      105.61      116.00      3.44 o 
   0   3  18      119.34      117.54      4.45 o 
   1   3  18      142.64      125.77      3.44 o 
   2   3  18        0.46       -2.78      2.07 o 
   3   3  18       16.07       17.12      2.58 o 
   4   3  18       41.71       34.95      2.98 o 
   5   3  18      337.98      326.37      6.65 o 
   6   3  18        6.94        3.16      2.86 o 
   7   3  18      170.45      157.94      6.75 o 
   8   3  18        8.12       -1.55      4.12 o 
   9   3  18        0.07       -1.55      6.75 o 
  10   3  18       30.95       30.18      6.03 o 
 -10   4  18       16.53       18.43      3.07 o 
  -9   4  18       37.15       35.32      3.47 o 
  -8   4  18        9.32       13.33      2.36 o 
  -7   4  18       16.39        6.60      2.21 o 
  -6   4  18        2.95       -1.74      1.87 o 
  -5   4  18      185.51      173.71      4.59 o 
  -4   4  18        5.43        4.19      2.22 o 
  -3   4  18     1487.39     1434.72     14.96 o 
  -2   4  18       10.12       12.79      1.94 o 
  -1   4  18      162.85      153.15      3.98 o 
   0   4  18       31.24       23.50      3.45 o 
   1   4  18        1.48       -0.65      1.86 o 
   2   4  18        6.83        4.75      2.34 o 
   3   4  18       43.64       39.39      3.38 o 
   4   4  18       46.47       48.85      3.74 o 
   5   4  18        7.61        6.45      2.82 o 
   6   4  18        1.54       -2.23      2.34 o 
   7   4  18       75.11       81.26      4.83 o 
   8   4  18        0.03        1.01      2.89 o 
   9   4  18        4.94        0.45      3.22 o 
  10   4  18        1.10       -8.62      6.44 o 
 -10   5  18      183.74      183.12     10.18 o 
  -9   5  18      140.05      136.21      4.73 o 
  -8   5  18       10.71       15.34      2.46 o 
  -7   5  18      279.29      277.18     10.59 o 
  -6   5  18       28.67       27.39      2.70 o 
  -5   5  18        8.11       13.87      2.25 o 
  -4   5  18       45.40       51.65      3.32 o 
  -3   5  18       36.25       39.20      2.77 o 
  -2   5  18        0.01       -1.36      1.91 o 
  -1   5  18        0.62       -2.88      1.92 o 
   0   5  18       19.43       25.04      3.63 o 
   1   5  18      402.73      417.65      8.71 o 
   2   5  18       83.73       94.32      5.16 o 
   3   5  18      173.41      161.47      5.61 o 
   4   5  18      317.41      295.56      7.69 o 
   5   5  18        3.83        0.43      2.85 o 
   6   5  18       88.43       72.04      4.67 o 
   7   5  18      172.76      172.29      6.57 o 
   8   5  18        0.02       -3.03      3.52 o 
   9   5  18       13.25       14.96      6.14 o 
  -9   6  18       15.13       23.17      5.32 o 
  -8   6  18       61.05       63.11      3.57 o 
  -7   6  18       18.97       19.45      2.60 o 
  -6   6  18      102.79       96.55      3.90 o 
  -5   6  18        1.09       -0.18      2.11 o 
  -4   6  18       21.41       14.64      2.33 o 
  -3   6  18       73.17       73.32      3.26 o 
  -2   6  18      272.93      257.18      5.43 o 
  -1   6  18        0.44       -0.91      2.08 o 
   0   6  18       82.50       72.00      3.93 o 
   1   6  18      103.92      110.17      4.89 o 
   2   6  18       56.99       71.53      4.42 o 
   3   6  18       14.35        9.73      3.02 o 
   4   6  18      267.84      272.04      7.84 o 
   5   6  18        9.95       18.98      3.51 o 
   6   6  18       78.22       77.95      4.94 o 
   7   6  18      105.73      106.70      5.76 o 
   8   6  18        1.07       -1.17      4.28 o 
  -8   7  18        0.01       -8.83      6.57 o 
  -7   7  18      124.44      147.38      5.79 o 
  -6   7  18        0.89        1.63      3.03 o 
  -5   7  18       30.00       32.12      2.84 o 
  -4   7  18      135.56      143.86      4.43 o 
  -3   7  18       20.42       16.13      3.48 o 
  -2   7  18       26.67       17.10      2.97 o 
  -1   7  18      137.01      139.01      5.14 o 
   0   7  18        1.96        3.96      2.49 o 
   1   7  18        0.72        0.85      2.58 o 
   2   7  18       18.76       21.13      3.22 o 
   3   7  18       26.36       24.99      3.72 o 
   4   7  18        0.22       -0.74      3.07 o 
   5   7  18        1.43       -1.36      2.79 o 
   6   7  18       59.98       49.09      4.78 o 
   7   7  18      118.64      140.80      6.59 o 
   8   7  18       26.21       31.19      5.41 o 
  -7   8  18       22.20       30.75      3.73 o 
  -6   8  18       24.92       22.67      3.46 o 
  -5   8  18       85.97       96.93      4.22 o 
  -4   8  18        0.16       -4.19      2.79 o 
  -3   8  18      101.10       80.01      4.36 o 
  -2   8  18       83.53       93.95      4.60 o 
  -1   8  18       78.26       73.13      4.53 o 
   0   8  18       74.61       71.55      5.72 o 
   1   8  18       38.99       43.78      4.10 o 
   2   8  18       55.42       58.16      7.20 o 
   3   8  18       13.39       15.43      3.22 o 
   4   8  18        3.52       13.07      3.59 o 
   5   8  18        7.59        4.32      3.09 o 
   6   8  18        5.00       -1.84      3.41 o 
  -6   9  18        0.52       -1.74      5.76 o 
  -5   9  18        0.05       -2.96      4.66 o 
  -4   9  18        1.39       -1.05      2.48 o 
  -3   9  18        7.42       -0.28      4.87 o 
  -2   9  18        6.17        4.77      2.86 o 
  -1   9  18       70.44       80.83      4.96 o 
   0   9  18        1.55        1.80      2.72 o 
   1   9  18        0.00       -0.60      2.79 o 
   2   9  18       12.95       17.10      3.28 o 
   3   9  18       38.14       41.46      8.62 o 
   4   9  18       40.02       49.98      6.30 o 
   5   9  18        6.14       -1.33      3.30 o 
  -3  10  18        2.74       -1.24      2.97 o 
  -2  10  18       68.53       95.93      5.53 o 
  -1  10  18       20.63       16.11      3.65 o 
   0  10  18       61.68       66.50      5.84 o 
   1  10  18       75.49       80.61      5.32 o 
   2  10  18        0.35       -3.93      3.09 o 
   3  10  18       30.65       30.84      4.38 o 
 -11   1  19       78.09       79.83      4.79 o 
 -10   1  19       67.59       83.50      4.71 o 
  -9   1  19       31.21       27.39      5.85 o 
  -8   1  19       20.16       23.95      3.36 o 
  -7   1  19       59.40       77.64      4.03 o 
  -6   1  19      112.46      121.13      4.75 o 
  -5   1  19      580.81      544.14      9.10 o 
  -4   1  19      380.75      351.73      6.85 o 
  -3   1  19        1.37        0.39      1.94 o 
  -2   1  19       78.32       70.48      3.49 o 
  -1   1  19      183.24      207.57      4.22 o 
   0   1  19        4.42       -0.08      1.38 o 
   1   1  19        9.43        5.84      1.48 o 
   2   1  19       77.34       78.47      2.54 o 
   3   1  19       82.96       75.82      2.60 o 
   4   1  19        6.25        3.47      2.12 o 
   5   1  19      295.53      288.84      7.03 o 
   6   1  19       77.33       83.53      4.42 o 
   7   1  19       14.91       18.09      4.98 o 
   8   1  19        8.99       -1.84      4.34 o 
   9   1  19        0.03       -1.84      4.72 o 
  10   1  19        2.54       -8.12      5.41 o 
 -11   2  19       24.26       30.84      3.82 o 
 -10   2  19        5.67       10.70      4.08 o 
  -9   2  19       17.58       18.52      3.19 o 
  -8   2  19        8.57        4.54      3.01 o 
  -7   2  19       58.22       64.97      7.15 o 
  -6   2  19       39.71       32.66      3.16 o 
  -5   2  19        0.08       -2.63      1.75 o 
  -4   2  19        1.23       -1.22      1.75 o 
  -3   2  19      816.63      779.68      9.52 o 
  -2   2  19        0.32        2.97      1.64 o 
  -1   2  19      206.40      207.26      4.29 o 
   0   2  19        7.37        3.85      1.69 o 
   1   2  19      412.76      445.76      6.34 o 
   2   2  19       43.08       41.59      2.38 o 
   3   2  19      375.30      379.70      7.97 o 
   4   2  19      119.03      125.63      4.24 o 
   5   2  19       55.45       52.67      3.24 o 
   6   2  19       23.50       29.52      3.59 o 
   7   2  19        0.25       -2.17      3.68 o 
   8   2  19       98.53       87.82      6.90 o 
   9   2  19       28.25       35.43      6.03 o 
  10   2  19        0.92        5.11      5.41 o 
 -11   3  19        0.93        8.59      3.35 o 
 -10   3  19      126.15      136.13      8.47 o 
  -9   3  19       33.52       38.54      5.32 o 
  -8   3  19        5.93       11.16      3.31 o 
  -7   3  19       13.33       16.61      2.41 o 
  -6   3  19       26.01       29.41      2.56 o 
  -5   3  19      116.72      112.46      3.69 o 
  -4   3  19      139.94      131.61      4.55 o 
  -3   3  19       35.29       40.75      3.09 o 
  -2   3  19      238.64      210.83      4.61 o 
  -1   3  19      760.65      746.90      9.21 o 
   0   3  19        2.88        3.81      1.83 o 
   1   3  19      189.38      184.40      4.39 o 
   2   3  19       77.15       73.64      4.05 o 
   3   3  19       82.80       84.86      4.06 o 
   4   3  19      295.01      288.10      7.17 o 
   5   3  19        2.40        0.32      2.16 o 
   6   3  19       16.97       20.06      3.42 o 
   7   3  19       21.68       24.18      3.70 o 
   8   3  19        0.53       -3.29      2.74 o 
   9   3  19       36.10       32.63      6.08 o 
  10   3  19        0.14       -2.68      5.52 o 
 -10   4  19        2.71       -2.94      3.59 o 
  -9   4  19        0.01        2.48      2.34 o 
  -8   4  19       63.51       58.41      3.36 o 
  -7   4  19        2.13        5.18      2.07 o 
  -6   4  19      267.97      260.66      5.48 o 
  -5   4  19        1.94       -0.14      2.78 o 
  -4   4  19        2.27        4.93      1.91 o 
  -3   4  19       49.79       42.19      2.80 o 
  -2   4  19       68.41       77.72      3.60 o 
  -1   4  19      581.56      552.77      7.71 o 
   0   4  19      526.14      512.16      7.34 o 
   1   4  19      129.46      110.31      4.19 o 
   2   4  19        5.40        3.60      2.43 o 
   3   4  19       49.07       47.61      3.87 o 
   4   4  19        2.11        0.94      2.34 o 
   5   4  19       21.61       19.28      3.15 o 
   6   4  19        0.02       -0.20      2.70 o 
   7   4  19        9.16        4.95      3.39 o 
   8   4  19        4.65       -1.81      3.61 o 
   9   4  19        8.82        0.85      4.98 o 
 -10   5  19       46.37       55.63      5.30 o 
  -9   5  19        0.56        0.84      3.52 o 
  -8   5  19       11.55       10.81      3.20 o 
  -7   5  19       80.71       83.27      3.75 o 
  -6   5  19       34.32       46.86      2.94 o 
  -5   5  19       23.29       28.40      2.65 o 
  -4   5  19       90.90       80.43      3.48 o 
  -3   5  19      375.07      363.88      6.43 o 
  -2   5  19      176.16      160.47      4.48 o 
  -1   5  19       26.03       19.67      2.32 o 
   0   5  19      769.46      717.08     11.43 o 
   1   5  19      436.03      420.82      8.84 o 
   2   5  19      331.15      324.48      9.93 o 
   3   5  19       16.02       13.75      3.02 o 
   4   5  19       77.01       81.82      5.83 o 
   5   5  19      137.90      137.31      5.74 o 
   6   5  19        2.69        0.02      2.79 o 
   7   5  19        0.10       -2.33      3.99 o 
   8   5  19       13.46        3.10      6.44 o 
   9   5  19       70.76       75.82      6.78 o 
  -9   6  19       41.51       45.90      4.91 o 
  -8   6  19        0.07        3.08      3.01 o 
  -7   6  19        1.08       -1.00      2.14 o 
  -6   6  19       15.94       22.69      2.59 o 
  -5   6  19        6.66        5.69      2.28 o 
  -4   6  19      107.74       97.14      4.59 o 
  -3   6  19       65.65       70.80      3.46 o 
  -2   6  19       49.78       61.26      4.41 o 
  -1   6  19       94.12       91.79      4.39 o 
   0   6  19        7.35        6.90      2.66 o 
   1   6  19       26.41       28.31      3.38 o 
   2   6  19       12.26       10.62      4.01 o 
   3   6  19       13.06       15.74      3.15 o 
   4   6  19       28.35       22.07      3.38 o 
   5   6  19      125.32      113.75      5.46 o 
   6   6  19        4.77        4.74      3.08 o 
   7   6  19       10.97       13.29      3.61 o 
   8   6  19       34.51       36.80      6.75 o 
  -8   7  19        0.02       -4.80      3.52 o 
  -7   7  19        0.73        1.21      3.87 o 
  -6   7  19      149.29      152.77      4.82 o 
  -5   7  19        0.83       -1.39      1.91 o 
  -4   7  19       21.84       24.63      2.95 o 
  -3   7  19        9.00        8.82      2.86 o 
  -2   7  19      245.03      249.12      6.71 o 
  -1   7  19       66.26       73.35      4.15 o 
   0   7  19      179.63      173.47      6.11 o 
   1   7  19        7.57       -1.01      2.66 o 
   2   7  19      156.78      148.76      5.97 o 
   3   7  19        2.51        1.06      2.66 o 
   4   7  19      114.60      119.69      5.82 o 
   5   7  19       34.38       39.45      4.17 o 
   6   7  19       95.72       88.23      5.65 o 
   7   7  19        6.36        1.69      3.33 o 
  -7   8  19        1.83        2.74      4.43 o 
  -6   8  19       68.60       85.85      4.97 o 
  -5   8  19        5.52        8.01      2.66 o 
  -4   8  19        2.29        3.16      2.60 o 
  -3   8  19       21.50       22.74      4.16 o 
  -2   8  19       39.87       41.37      5.14 o 
  -1   8  19        3.80        2.68      2.66 o 
   0   8  19        7.35        6.53      3.42 o 
   1   8  19       20.93       22.92      3.59 o 
   2   8  19       22.45       33.19      3.74 o 
   3   8  19      108.45      124.78      6.04 o 
   4   8  19      360.73      348.61      9.26 o 
   5   8  19        0.09       -4.53      3.02 o 
   6   8  19        4.93        3.06      3.33 o 
  -5   9  19       11.23       10.17      4.16 o 
  -4   9  19       18.60       16.30      3.34 o 
  -3   9  19       14.79       14.18      3.11 o 
  -2   9  19        8.24        2.76      3.02 o 
  -1   9  19       13.54       20.24      3.38 o 
   0   9  19        0.94        3.03      3.48 o 
   1   9  19        6.76        7.82      3.09 o 
   2   9  19        2.29       -0.26      3.02 o 
   3   9  19        0.07       -2.32      3.02 o 
   4   9  19       15.01       19.12      5.95 o 
  -2  10  19        5.73        7.88      3.40 o 
  -1  10  19        1.28        5.06      3.14 o 
   0  10  19        2.70        2.88      4.09 o 
   1  10  19       41.63       49.50      4.66 o 
 -11   0  20       56.96       73.54      9.21 o 
 -10   0  20        3.66        7.26      4.33 o 
  -9   0  20      112.25      120.85      8.59 o 
  -8   0  20      313.92      320.48     10.44 o 
  -7   0  20      364.41      363.77     11.01 o 
  -6   0  20      861.41      834.86     17.40 o 
  -5   0  20        0.26       -1.43      3.29 o 
  -4   0  20      548.99      537.90     12.49 o 
  -3   0  20       30.92       37.30      4.26 o 
  -2   0  20       93.06       89.37      7.06 o 
  -1   0  20     1075.64     1084.41     18.73 o 
   0   0  20       68.83       83.61      3.87 o 
   1   0  20      188.89      173.94      5.02 o 
   2   0  20      185.05      209.00      5.46 o 
   3   0  20      689.84      717.31     11.24 o 
   4   0  20        1.83       -2.17      2.76 o 
   5   0  20       28.29       23.32      5.52 o 
   6   0  20        3.22        1.84      6.14 o 
   7   0  20      134.08      146.08     11.05 o 
   8   0  20      105.33      103.12     10.43 o 
   9   0  20        0.20      -10.13      6.75 o 
  10   0  20       52.16       67.52     10.43 o 
 -11   1  20       11.62       13.82      6.11 o 
 -10   1  20       10.98        9.36      4.52 o 
  -9   1  20        8.56       14.04      3.37 o 
  -8   1  20        8.65        9.28      2.95 o 
  -7   1  20       42.52       46.00      3.55 o 
  -6   1  20      268.79      240.59      6.06 o 
  -5   1  20       10.05        7.33      2.58 o 
  -4   1  20        2.06       -0.88      2.13 o 
  -3   1  20       18.95       22.19      2.62 o 
  -2   1  20       31.94       32.76      2.20 o 
  -1   1  20       10.55        5.97      1.81 o 
   0   1  20        5.27        3.62      1.68 o 
   1   1  20       61.89       59.13      2.48 o 
   2   1  20        0.10       -0.12      1.34 o 
   3   1  20      302.44      294.13      4.99 o 
   4   1  20        2.64        2.80      2.06 o 
   5   1  20        1.67       -0.05      2.28 o 
   6   1  20      183.16      175.04     14.42 o 
   7   1  20       36.34       36.84      5.64 o 
   8   1  20       17.72       11.61      5.83 o 
   9   1  20       74.45       59.04      7.15 o 
  10   1  20       19.29       17.31      6.28 o 
 -10   2  20       35.00       39.53      4.43 o 
  -9   2  20        3.43        6.56      4.16 o 
  -8   2  20       89.12       77.04      4.28 o 
  -7   2  20        0.48        1.94      2.46 o 
  -6   2  20       59.64       64.20      4.00 o 
  -5   2  20        5.83        1.67      2.23 o 
  -4   2  20       68.94       69.39      3.17 o 
  -3   2  20      622.63      565.12      7.81 o 
  -2   2  20     1023.12     1052.25     13.65 o 
  -1   2  20       36.10       39.53      2.61 o 
   0   2  20       54.55       49.17      2.84 o 
   1   2  20        0.33       -0.61      1.57 o 
   2   2  20       52.62       54.65      2.60 o 
   3   2  20       31.31       29.14      4.26 o 
   4   2  20       88.29       88.30      4.52 o 
   5   2  20      234.58      239.21      6.67 o 
   6   2  20       17.48       13.52      3.05 o 
   7   2  20      110.31      106.71      8.29 o 
   8   2  20       22.22       17.34      5.15 o 
   9   2  20        7.23        7.17      5.41 o 
 -10   3  20        2.43        0.74      3.72 o 
  -9   3  20       88.14       92.87      5.67 o 
  -8   3  20       38.43       46.19      3.72 o 
  -7   3  20       60.61       51.70      3.81 o 
  -6   3  20      179.69      151.88      4.43 o 
  -5   3  20       25.46       24.40      2.37 o 
  -4   3  20        4.57        0.27      1.74 o 
  -3   3  20      212.51      199.87      4.65 o 
  -2   3  20      244.84      221.42      4.77 o 
  -1   3  20      578.77      541.09      7.55 o 
   0   3  20      778.23      818.88      9.80 o 
   1   3  20      142.46      151.57      3.95 o 
   2   3  20       76.15       84.24      4.17 o 
   3   3  20      700.37      674.81     12.79 o 
   4   3  20       81.43       67.72      4.10 o 
   5   3  20       75.96       79.62      4.67 o 
   6   3  20        0.01       -0.20      3.23 o 
   7   3  20       14.21        6.16      3.12 o 
   8   3  20       21.34        7.34      4.98 o 
   9   3  20       19.05       11.00      6.44 o 
 -10   4  20        0.17        0.26      2.84 o 
  -9   4  20        3.91        4.00      2.75 o 
  -8   4  20        0.04       -3.04      2.18 o 
  -7   4  20       47.69       43.46      3.34 o 
  -6   4  20      256.63      262.06      5.63 o 
  -5   4  20       48.21       52.96      3.03 o 
  -4   4  20      296.42      301.41      6.88 o 
  -3   4  20      450.14      418.30      6.73 o 
  -2   4  20     1533.64     1457.20     15.24 o 
  -1   4  20      120.82      123.27      3.95 o 
   0   4  20      168.68      173.65      4.45 o 
   1   4  20      387.60      375.39     10.19 o 
   2   4  20      192.12      184.92      9.44 o 
   3   4  20       32.01       29.41      3.38 o 
   4   4  20       88.53       94.72      4.96 o 
   5   4  20        0.02       -2.05      2.70 o 
   6   4  20       39.01       47.88      7.37 o 
   7   4  20       39.67       37.33      4.98 o 
   8   4  20       12.79       21.70      4.54 o 
   9   4  20        5.79        1.84      6.75 o 
  -9   5  20        9.70       12.80      4.84 o 
  -8   5  20        0.48       -0.94      2.15 o 
  -7   5  20       29.40       29.41      2.93 o 
  -6   5  20       90.28       79.56      3.76 o 
  -5   5  20      187.71      162.75      4.71 o 
  -4   5  20      240.51      225.62      5.49 o 
  -3   5  20      514.73      493.88      7.65 o 
  -2   5  20      237.14      232.71      5.45 o 
  -1   5  20      109.21      106.08      3.65 o 
   0   5  20      151.03      141.48      4.98 o 
   1   5  20      164.73      162.58      5.82 o 
   2   5  20      342.18      335.39      7.99 o 
   3   5  20      324.99      314.28      8.05 o 
   4   5  20        0.55        0.00      2.83 o 
   5   5  20      102.96      113.54     10.27 o 
   6   5  20       18.62       22.70      3.51 o 
   7   5  20       11.13       14.12      4.34 o 
   8   5  20        9.28       10.61      4.42 o 
  -8   6  20       31.21       26.73      4.34 o 
  -7   6  20       27.33       32.38      3.24 o 
  -6   6  20       54.02       54.87      3.41 o 
  -5   6  20        7.50        4.44      2.90 o 
  -4   6  20      197.11      212.17      5.27 o 
  -3   6  20       12.22       11.58      3.20 o 
  -2   6  20        1.03        1.25      1.92 o 
  -1   6  20       35.99       45.20      3.43 o 
   0   6  20        0.00        0.08      2.36 o 
   1   6  20        0.07       -1.00      3.13 o 
   2   6  20      114.08      111.97      5.25 o 
   3   6  20       39.33       39.60      3.87 o 
   4   6  20      116.98      123.35      5.46 o 
   5   6  20        0.04       -2.49      2.74 o 
   6   6  20       11.25        9.17      3.22 o 
   7   6  20       77.39       91.55      5.54 o 
   8   6  20       48.39       46.23      6.03 o 
  -8   7  20        1.32        0.69      3.06 o 
  -7   7  20        6.95        4.46      3.60 o 
  -6   7  20        0.61       -2.21      3.71 o 
  -5   7  20        0.16       -4.54      3.84 o 
  -4   7  20        1.40        2.67      2.17 o 
  -3   7  20       13.01        8.70      3.49 o 
  -2   7  20        1.91        2.07      2.47 o 
  -1   7  20        2.55        3.46      2.66 o 
   0   7  20        1.59        0.65      2.49 o 
   1   7  20        1.28       -0.29      2.66 o 
   2   7  20        1.29       -1.28      2.66 o 
   3   7  20       39.92       35.86      3.95 o 
   4   7  20        7.16        9.50      3.26 o 
   5   7  20      139.48      137.89      6.38 o 
   6   7  20       17.01       11.02      3.87 o 
   7   7  20        7.61        9.36      3.97 o 
  -6   8  20        0.01        0.08      3.14 o 
  -5   8  20       78.80       80.61      3.95 o 
  -4   8  20        4.33       10.35      2.98 o 
  -3   8  20       13.74       14.98      2.99 o 
  -2   8  20        1.67       -2.86      2.43 o 
  -1   8  20        1.13        3.07      2.70 o 
   0   8  20       38.45       33.59      3.65 o 
   1   8  20       36.55       47.96      4.24 o 
   2   8  20       38.20       42.23      4.17 o 
   3   8  20       23.11       18.33      3.51 o 
   4   8  20      109.76      128.14      6.18 o 
   5   8  20       36.34       36.61      4.53 o 
  -4   9  20        4.19        2.23      2.84 o 
  -3   9  20       34.14       34.32      4.33 o 
  -2   9  20        2.89        2.89      3.02 o 
  -1   9  20        9.85       12.69      3.38 o 
   0   9  20       17.76       21.70      3.74 o 
   1   9  20        9.97       10.70      4.11 o 
   2   9  20       77.91       77.30      5.32 o 
   3   9  20       73.36       75.59      5.46 o 
 -10   1  21        0.77       -2.46      2.54 o 
  -9   1  21       12.09       24.33      3.57 o 
  -8   1  21      241.11      214.36      6.30 o 
  -7   1  21        3.32        1.15      2.52 o 
  -6   1  21       13.42        6.39      2.57 o 
  -5   1  21        9.86        1.65      2.30 o 
  -4   1  21       74.08       65.45      4.25 o 
  -3   1  21       32.74       34.09      3.01 o 
  -2   1  21        1.18        4.85      2.82 o 
  -1   1  21      503.33      491.05      7.31 o 
   0   1  21       53.32       63.72      3.10 o 
   1   1  21       95.97      100.27      3.34 o 
   2   1  21      157.87      172.39      4.73 o 
   3   1  21        0.88        1.79      1.74 o 
   4   1  21      186.55      194.03      9.71 o 
   5   1  21       26.00       23.57      3.33 o 
   6   1  21        0.66       -1.84      3.83 o 
   7   1  21        1.14       -4.62      4.11 o 
   8   1  21        1.07       -4.30      7.37 o 
   9   1  21        0.00       -7.37      5.21 o 
 -10   2  21        3.93        7.38      6.55 o 
  -9   2  21       59.18       66.99      4.22 o 
  -8   2  21       14.39       15.63      3.13 o 
  -7   2  21       19.05       23.77      3.23 o 
  -6   2  21       77.47       70.23      3.90 o 
  -5   2  21      276.54      231.87      6.11 o 
  -4   2  21      202.64      174.20      5.25 o 
  -3   2  21       60.86       52.26      2.73 o 
  -2   2  21       77.19       98.76      3.53 o 
  -1   2  21        1.23        0.56      2.21 o 
   0   2  21      220.76      200.24      4.52 o 
   1   2  21       21.85       29.86      2.32 o 
   2   2  21       23.10       24.64      2.38 o 
   3   2  21      220.83      244.91      6.45 o 
   4   2  21        0.11        0.40      3.23 o 
   5   2  21       89.76       91.46      4.69 o 
   6   2  21       18.64       16.12      3.42 o 
   7   2  21       44.13       47.88      5.85 o 
   8   2  21        0.08        1.39      4.98 o 
   9   2  21        0.54       -3.23      8.29 o 
 -10   3  21       16.87       21.18      4.16 o 
  -9   3  21       35.90       39.62      3.85 o 
  -8   3  21        0.06        1.32      3.54 o 
  -7   3  21       60.37       72.90      4.17 o 
  -6   3  21      185.50      190.23      6.02 o 
  -5   3  21       61.69       49.93      3.72 o 
  -4   3  21      202.07      189.90      5.93 o 
  -3   3  21       74.67       78.61      3.33 o 
  -2   3  21       12.21       16.24      2.15 o 
  -1   3  21       10.32       12.50      2.23 o 
   0   3  21      283.49      262.72      5.17 o 
   1   3  21        7.23       13.26      2.43 o 
   2   3  21       16.80       23.85      3.15 o 
   3   3  21        0.35       -0.58      2.28 o 
   4   3  21        0.05       -1.78      2.43 o 
   5   3  21       66.94       77.79      4.58 o 
   6   3  21       21.42       21.98      7.06 o 
   7   3  21       20.87       19.72      4.42 o 
   8   3  21        0.11       -5.55      4.54 o 
   9   3  21        1.72       -6.91      4.60 o 
  -9   4  21        0.69       -2.46      2.64 o 
  -8   4  21       11.13       11.72      3.99 o 
  -7   4  21       21.55       18.24      2.58 o 
  -6   4  21       50.91       58.67      3.72 o 
  -5   4  21       62.00       55.54      3.15 o 
  -4   4  21       43.50       49.02      2.96 o 
  -3   4  21        4.88        3.55      2.84 o 
  -2   4  21      141.11      130.97      4.13 o 
  -1   4  21       10.48        6.42      2.86 o 
   0   4  21       54.08       58.81      3.08 o 
   1   4  21        0.16        0.46      2.36 o 
   2   4  21        5.65        2.73      2.69 o 
   3   4  21      239.03      249.35      7.04 o 
   4   4  21      165.82      164.70      5.88 o 
   5   4  21       26.77       25.65      3.61 o 
   6   4  21       89.44       80.88      5.59 o 
   7   4  21        1.02       -4.91      5.22 o 
   8   4  21        0.55       -6.68      6.44 o 
  -9   5  21       55.14       62.20      4.39 o 
  -8   5  21        0.23       -1.17      2.33 o 
  -7   5  21       21.59       17.56      2.60 o 
  -6   5  21       76.62       75.95      3.63 o 
  -5   5  21        1.49       -0.63      1.99 o 
  -4   5  21       41.29       41.31      2.88 o 
  -3   5  21       29.04       25.80      2.60 o 
  -2   5  21        0.03       -2.12      1.80 o 
  -1   5  21        0.00       -1.96      2.34 o 
   0   5  21       30.60       38.08      3.65 o 
   1   5  21        0.51       -1.45      3.28 o 
   2   5  21       27.43       29.18      4.41 o 
   3   5  21       94.67       94.48      5.10 o 
   4   5  21       10.00        9.60      2.86 o 
   5   5  21       43.63       47.93      4.06 o 
   6   5  21        0.03        0.92      2.94 o 
   7   5  21        1.39       -0.10      4.11 o 
   8   5  21        8.57       -1.02      3.62 o 
  -8   6  21        1.19       -1.81      2.52 o 
  -7   6  21       18.84       22.32      2.89 o 
  -6   6  21      109.86      111.27      6.34 o 
  -5   6  21       32.07       33.89      2.85 o 
  -4   6  21       58.30       53.85      3.26 o 
  -3   6  21       44.56       48.01      3.03 o 
  -2   6  21       39.92       41.63      3.62 o 
  -1   6  21        4.59        5.65      2.42 o 
   0   6  21       74.67       72.70      4.58 o 
   1   6  21       25.58       32.77      3.45 o 
   2   6  21        0.39       -2.39      2.43 o 
   3   6  21       82.12       76.32      4.67 o 
   4   6  21       22.47       15.02      4.12 o 
   5   6  21        1.90       -3.20      2.97 o 
   6   6  21       40.74       46.33      4.33 o 
   7   6  21        1.31        2.33      4.28 o 
  -7   7  21        0.10       -0.42      3.11 o 
  -6   7  21       31.57       31.82      3.22 o 
  -5   7  21        0.24       -0.61      2.19 o 
  -4   7  21        1.07       -0.97      2.92 o 
  -3   7  21        0.76       -1.96      3.54 o 
  -2   7  21        7.84        6.14      2.92 o 
  -1   7  21       68.86       73.95      4.60 o 
   0   7  21       82.20       78.46      4.74 o 
   1   7  21        2.10        3.52      2.72 o 
   2   7  21        7.62        8.37      3.02 o 
   3   7  21       39.34       36.69      4.02 o 
   4   7  21        3.01       -4.45      2.97 o 
   5   7  21        0.12       -4.12      3.02 o 
   6   7  21        5.55       14.92      3.65 o 
  -6   8  21        4.65        0.34      4.02 o 
  -5   8  21        3.49       -0.64      2.64 o 
  -4   8  21        3.38       -1.33      3.48 o 
  -3   8  21       25.40       33.96      3.74 o 
  -2   8  21        9.67       12.84      2.92 o 
  -1   8  21        0.28        4.86      2.92 o 
   0   8  21        0.60        1.00      2.72 o 
   1   8  21        1.32        2.31      2.92 o 
   2   8  21       55.34       52.55      4.53 o 
   3   8  21       18.65       12.29      3.59 o 
   4   8  21       25.02       28.88      4.02 o 
   5   8  21        1.61       -4.19      4.03 o 
  -3   9  21       28.55       39.59      4.10 o 
  -2   9  21        7.95        4.73      3.09 o 
  -1   9  21        8.72        4.54      3.28 o 
   0   9  21        3.80        2.31      3.22 o 
   1   9  21       15.76        6.67      4.47 o 
   2   9  21       15.20       12.85      3.77 o 
 -10   0  22       24.34       27.18      5.29 o 
  -9   0  22      109.07      100.27      7.37 o 
  -8   0  22       60.12       69.60      6.13 o 
  -7   0  22      204.36      188.03      8.51 o 
  -6   0  22      129.70      142.31     18.11 o 
  -5   0  22        0.05        0.34      4.30 o 
  -4   0  22      650.00      658.67     14.73 o 
  -3   0  22      807.98      761.24     23.32 o 
  -2   0  22      807.07      818.80     17.19 o 
  -1   0  22      208.75      190.09     11.66 o 
   0   0  22       35.72       28.83      4.09 o 
   1   0  22      221.06      206.15      7.37 o 
   2   0  22       11.42       11.57      3.49 o 
   3   0  22       77.31       75.40      4.72 o 
   4   0  22        7.10        4.30      3.99 o 
   5   0  22       10.20        6.75      5.52 o 
   6   0  22        5.70        6.75      6.75 o 
   7   0  22      279.95      283.57     15.34 o 
   8   0  22        0.98        5.52      7.37 o 
   9   0  22        2.16        7.98      7.37 o 
 -10   1  22        1.25        4.35      3.10 o 
  -9   1  22        6.53        4.90      2.82 o 
  -8   1  22        0.89        1.73      3.99 o 
  -7   1  22        1.02        4.89      3.27 o 
  -6   1  22       81.25       83.74      4.45 o 
  -5   1  22      234.97      210.00      5.85 o 
  -4   1  22       12.65       15.66      2.59 o 
  -3   1  22      187.71      185.92      5.31 o 
  -2   1  22      614.89      593.73      9.33 o 
  -1   1  22      256.45      244.36      5.77 o 
   0   1  22       76.85       83.70      3.34 o 
   1   1  22      270.04      274.94      5.16 o 
   2   1  22      138.65      144.36      4.08 o 
   3   1  22      166.18      164.26      5.40 o 
   4   1  22       59.92       73.25      4.29 o 
   5   1  22      208.35      201.47      7.20 o 
   6   1  22       56.02       51.50      5.85 o 
   7   1  22       25.39       17.24      4.98 o 
   8   1  22        7.14        2.46      4.77 o 
   9   1  22        3.28       -6.75      6.14 o 
 -10   2  22       64.02       89.39      5.49 o 
  -9   2  22        0.07        0.46      2.78 o 
  -8   2  22      191.23      214.55      6.56 o 
  -7   2  22       41.85       38.51      5.67 o 
  -6   2  22       20.40       23.30      5.13 o 
  -5   2  22       12.22       31.85      3.26 o 
  -4   2  22       17.29       16.65      2.64 o 
  -3   2  22        0.52       -1.35      2.28 o 
  -2   2  22      256.28      253.36      5.20 o 
  -1   2  22      425.84      388.62      6.45 o 
   0   2  22       47.10       55.94      3.03 o 
   1   2  22       83.61       81.41      3.26 o 
   2   2  22       41.05       36.46      3.51 o 
   3   2  22      771.10      761.92     14.23 o 
   4   2  22        5.14        8.49      2.89 o 
   5   2  22      133.46      132.39      6.63 o 
   6   2  22      394.12      399.00     25.78 o 
   7   2  22       12.78        3.68      4.77 o 
   8   2  22        0.08       -6.81      4.54 o 
   9   2  22       26.33       39.48     16.88 o 
  -9   3  22        8.68       12.76      3.25 o 
  -8   3  22        2.03        3.25      2.57 o 
  -7   3  22       15.16       16.53      5.13 o 
  -6   3  22        8.90       12.78      2.90 o 
  -5   3  22       89.28       90.23      4.36 o 
  -4   3  22       18.36       14.16      2.32 o 
  -3   3  22      147.26      127.92      3.95 o 
  -2   3  22      922.85      863.15     10.57 o 
  -1   3  22      162.35      167.99      4.45 o 
   0   3  22      333.68      334.49      5.99 o 
   1   3  22     1658.29     1623.56     37.15 o 
   2   3  22      207.35      190.38      6.18 o 
   3   3  22       92.80       91.59      4.67 o 
   4   3  22       60.47       65.31      4.22 o 
   5   3  22       51.12       43.54      4.54 o 
   6   3  22        3.75       -2.95      3.39 o 
   7   3  22        3.70        3.27      4.60 o 
   8   3  22        6.71       -9.82      6.75 o 
  -9   4  22       18.67       29.66      3.87 o 
  -8   4  22       12.24       10.18      2.99 o 
  -7   4  22       84.27       92.83      4.73 o 
  -6   4  22      248.86      257.52      5.78 o 
  -5   4  22       21.63       21.07      2.84 o 
  -4   4  22      359.23      362.20      6.69 o 
  -3   4  22        8.71        9.95      2.47 o 
  -2   4  22      137.51      135.21      4.18 o 
  -1   4  22       11.48       21.15      2.42 o 
   0   4  22       19.52       24.54      3.46 o 
   1   4  22        5.24        3.18      2.54 o 
   2   4  22      205.09      215.20      6.40 o 
   3   4  22      101.12      102.79      5.57 o 
   4   4  22       24.71       23.85      4.03 o 
   5   4  22        5.01       -0.09      2.94 o 
   6   4  22       18.77       27.71      4.28 o 
   7   4  22       21.32       23.23      4.87 o 
   8   4  22       21.89       19.85      4.99 o 
  -8   5  22       83.73       85.90      6.64 o 
  -7   5  22       15.15       13.88      2.74 o 
  -6   5  22       34.78       32.47      2.88 o 
  -5   5  22      116.51      122.56      4.31 o 
  -4   5  22      370.77      347.91      6.60 o 
  -3   5  22       17.13       11.36      2.25 o 
  -2   5  22      101.66      100.72      3.87 o 
  -1   5  22       31.64       34.59      4.43 o 
   0   5  22      207.07      191.54      6.32 o 
   1   5  22       55.53       68.47      5.58 o 
   2   5  22       47.28       52.69      5.37 o 
   3   5  22        0.38        0.99      2.58 o 
   4   5  22        4.36        2.82      2.79 o 
   5   5  22        0.99       -0.92      5.28 o 
   6   5  22        0.45       -3.44      3.68 o 
   7   5  22       10.37       -0.98      4.28 o 
  -7   6  22       31.09       31.35      3.09 o 
  -6   6  22       41.54       35.98      3.19 o 
  -5   6  22       47.98       44.06      3.24 o 
  -4   6  22       28.06       29.87      3.97 o 
  -3   6  22        4.94        0.32      2.55 o 
  -2   6  22        4.21        0.72      2.45 o 
  -1   6  22      152.48      155.35      5.41 o 
   0   6  22       16.65       17.60      3.22 o 
   1   6  22       38.25       34.76      3.59 o 
   2   6  22       23.59       26.85      3.51 o 
   3   6  22       82.24       96.26      5.38 o 
   4   6  22       25.45       24.11      3.65 o 
   5   6  22       10.32        9.71      3.22 o 
   6   6  22       64.59       66.70      8.44 o 
  -6   7  22       20.41       22.08      4.70 o 
  -5   7  22       55.24       61.74      4.64 o 
  -4   7  22       19.48       15.18      3.39 o 
  -3   7  22       38.05       33.15      3.46 o 
  -2   7  22       83.54       94.01      4.80 o 
  -1   7  22        9.13       12.87      3.22 o 
   0   7  22       14.72        5.38      3.44 o 
   1   7  22       77.39       85.11      5.02 o 
   2   7  22      118.08      110.40      5.59 o 
   3   7  22       21.50       28.83      4.05 o 
   4   7  22        0.72       -5.69      4.30 o 
   5   7  22       33.17       40.15      5.56 o 
  -5   8  22       20.60       20.49      4.01 o 
  -4   8  22       29.02       30.29      3.70 o 
  -3   8  22        7.22        6.21      2.99 o 
  -2   8  22        0.01        2.65      2.86 o 
  -1   8  22        0.25        1.36      3.02 o 
   0   8  22       34.67       35.89      4.02 o 
   1   8  22       17.47       21.17      3.59 o 
   2   8  22       39.37       34.48      4.17 o 
   3   8  22        0.17       -4.49      2.99 o 
   4   8  22       96.39      112.15      6.30 o 
  -2   9  22       40.50       41.77      4.62 o 
  -1   9  22      137.41      148.33      6.75 o 
   0   9  22        1.21        3.10      4.64 o 
   1   9  22       61.18       74.64      6.02 o 
  -9   1  23       11.30        8.83      3.06 o 
  -8   1  23       14.21       22.48      3.32 o 
  -7   1  23        9.95       12.79      2.92 o 
  -6   1  23       21.27       24.22      3.39 o 
  -5   1  23       40.47       42.96      3.47 o 
  -4   1  23        0.43       -1.27      2.28 o 
  -3   1  23       84.17       89.28      4.16 o 
  -2   1  23      152.49      150.66      4.81 o 
  -1   1  23       81.56       70.11      3.68 o 
   0   1  23       78.58       70.81      3.53 o 
   1   1  23      196.48      221.57      5.09 o 
   2   1  23      171.01      178.81      4.45 o 
   3   1  23        9.56       15.55      2.97 o 
   4   1  23      119.98      106.50      5.85 o 
   5   1  23        0.00        4.30      5.52 o 
   6   1  23       20.70       24.36      7.98 o 
   7   1  23        1.91       -6.41      4.28 o 
   8   1  23        6.25       -4.91      6.75 o 
  -9   2  23        2.31        3.43      3.53 o 
  -8   2  23       37.36       45.68      4.04 o 
  -7   2  23       46.41       64.82      4.25 o 
  -6   2  23       54.32       66.35      4.15 o 
  -5   2  23        5.27        6.93      3.01 o 
  -4   2  23      101.69      105.69      4.43 o 
  -3   2  23       31.67       32.41      3.99 o 
  -2   2  23      106.95      109.25      5.05 o 
  -1   2  23      286.93      286.56      5.57 o 
   0   2  23       58.03       58.10      4.05 o 
   1   2  23       10.80       13.36      2.22 o 
   2   2  23       69.78       78.89      4.38 o 
   3   2  23        1.37       -3.30      2.34 o 
   4   2  23        0.01        1.61      2.80 o 
   5   2  23        0.07       -0.84      3.39 o 
   6   2  23        0.65        5.52      5.52 o 
   7   2  23        7.28        6.14      6.14 o 
   8   2  23       60.90       65.06     10.43 o 
  -9   3  23        0.32        5.58      3.19 o 
  -8   3  23        6.22        3.43      2.97 o 
  -7   3  23       10.05        7.58      2.97 o 
  -6   3  23        4.44        6.42      2.81 o 
  -5   3  23      220.99      221.94      6.26 o 
  -4   3  23        3.27        3.65      2.44 o 
  -3   3  23      467.11      473.84      7.58 o 
  -2   3  23        7.23        9.50      2.03 o 
  -1   3  23      176.37      150.63      4.21 o 
   0   3  23       14.77       16.72      2.35 o 
   1   3  23       11.34       13.10      3.52 o 
   2   3  23       33.77       20.36      3.22 o 
   3   3  23      112.46      102.40      5.33 o 
   4   3  23        0.07       -3.79      2.53 o 
   5   3  23        0.01       -3.51      2.95 o 
   6   3  23        5.99        9.96      3.83 o 
   7   3  23       12.37        3.07      6.14 o 
   8   3  23        5.95       15.96      7.37 o 
  -8   4  23        9.66       10.33      3.40 o 
  -7   4  23       19.35       19.90      3.18 o 
  -6   4  23       17.75       18.58      5.94 o 
  -5   4  23        1.35       -0.45      1.92 o 
  -4   4  23        0.30        3.57      2.17 o 
  -3   4  23       76.63       67.43      3.63 o 
  -2   4  23        2.22        1.00      2.48 o 
  -1   4  23       21.78       25.02      2.47 o 
   0   4  23       46.15       44.25      3.39 o 
   1   4  23       16.11       15.63      2.86 o 
   2   4  23      239.19      230.67      6.84 o 
   3   4  23        5.92        5.93      3.28 o 
   4   4  23       11.35        3.48      2.86 o 
   5   4  23        0.08        0.42      2.70 o 
   6   4  23       51.26       46.09      5.41 o 
   7   4  23       34.64       45.97     14.12 o 
  -8   5  23        1.46       -0.45      2.78 o 
  -7   5  23        4.51        7.92      2.99 o 
  -6   5  23      141.82      136.78      4.72 o 
  -5   5  23        0.06       -2.83      2.04 o 
  -4   5  23       80.01       80.91      3.81 o 
  -3   5  23       12.44       17.99      2.51 o 
  -2   5  23      108.72       99.37      3.90 o 
  -1   5  23      150.68      140.97      5.49 o 
   0   5  23       72.44       60.78      4.38 o 
   1   5  23        0.05        1.13      2.49 o 
   2   5  23       48.95       50.16      3.95 o 
   3   5  23       10.13        8.74      3.30 o 
   4   5  23       32.46       30.27      3.95 o 
   5   5  23        1.70        0.23      2.79 o 
   6   5  23        0.06       -3.84      3.39 o 
   7   5  23       26.97       24.21      5.31 o 
  -7   6  23        7.16       15.22      2.66 o 
  -6   6  23        0.01       -0.02      2.46 o 
  -5   6  23        0.64       -1.22      2.04 o 
  -4   6  23       20.26       31.32      2.95 o 
  -3   6  23        9.78        4.75      2.22 o 
  -2   6  23       24.38       29.55      3.63 o 
  -1   6  23        0.70        0.93      3.26 o 
   0   6  23        6.44        9.91      3.49 o 
   1   6  23       12.94       10.24      2.86 o 
   2   6  23       43.92       49.61      4.22 o 
   3   6  23       15.63        6.92      3.15 o 
   4   6  23        0.32       -1.63      2.89 o 
   5   6  23        5.84       10.91      3.77 o 
   6   6  23       41.94       39.93      4.42 o 
  -6   7  23       67.31       79.73      4.19 o 
  -5   7  23       41.40       46.78      4.71 o 
  -4   7  23       27.40       28.73      3.57 o 
  -3   7  23        3.29       -1.50      2.59 o 
  -2   7  23        1.32        0.13      2.54 o 
  -1   7  23        4.75        1.19      2.92 o 
   0   7  23        0.11        1.16      3.78 o 
   1   7  23       23.91       18.77      3.59 o 
   2   7  23        0.53        1.59      2.97 o 
   3   7  23       46.96       45.05      6.42 o 
   4   7  23        4.15       -0.26      3.22 o 
   5   7  23        0.43       -5.26      3.51 o 
  -4   8  23        2.27       -1.99      2.80 o 
  -3   8  23        0.00       -4.34      3.72 o 
  -2   8  23        8.37       11.13      3.38 o 
  -1   8  23       11.59        2.74      3.09 o 
   0   8  23       19.17       25.13      3.95 o 
   1   8  23       21.13       21.65      3.77 o 
   2   8  23       23.79       16.19      3.77 o 
   3   8  23        0.94       -1.53      3.54 o 
  -9   0  24        1.82       -0.40      4.33 o 
  -8   0  24       42.74       47.35      5.67 o 
  -7   0  24       31.94       37.32      5.20 o 
  -6   0  24        1.92        6.07      4.91 o 
  -5   0  24       27.44       30.79      4.65 o 
  -4   0  24       62.36       72.80      6.14 o 
  -3   0  24       95.33      110.48      6.13 o 
  -2   0  24       54.53       54.22      4.99 o 
  -1   0  24      122.20      116.49      6.75 o 
   0   0  24       41.76       35.50      4.54 o 
   1   0  24        9.51        9.21      3.16 o 
   2   0  24       74.92       70.58      5.83 o 
   3   0  24      139.27      150.99      8.59 o 
   4   0  24       49.96       45.42      7.37 o 
   5   0  24       82.64       86.54      9.21 o 
   6   0  24      210.26      219.74     12.89 o 
   7   0  24        0.80       -4.91      6.75 o 
   8   0  24       13.03        9.21      8.59 o 
  -9   1  24        2.54        7.48      4.13 o 
  -8   1  24       32.13       43.95      4.61 o 
  -7   1  24        0.10        0.37      2.51 o 
  -6   1  24      119.70      108.42      4.73 o 
  -5   1  24        0.37       -2.01      2.52 o 
  -4   1  24        0.53        2.46      2.42 o 
  -3   1  24        1.64        2.10      2.28 o 
  -2   1  24      187.39      218.14      5.81 o 
  -1   1  24        0.26        7.13      2.35 o 
   0   1  24       28.51       22.78      2.80 o 
   1   1  24      246.14      270.89      6.25 o 
   2   1  24      268.53      271.02      6.06 o 
   3   1  24       10.35       11.81      3.06 o 
   4   1  24       15.43       19.15      5.22 o 
   5   1  24        1.18        5.52      6.14 o 
   6   1  24        0.98       -3.68      6.14 o 
   7   1  24       44.87       35.34      5.85 o 
   8   1  24       72.04       73.02      7.38 o 
  -9   2  24       60.11       62.10      4.38 o 
  -8   2  24       41.34       56.18      4.19 o 
  -7   2  24        0.15        6.65      2.92 o 
  -6   2  24       22.97       20.56      3.28 o 
  -5   2  24      108.25      112.38      5.67 o 
  -4   2  24       27.45       30.76      3.12 o 
  -3   2  24        5.80       12.45      2.60 o 
  -2   2  24       25.73       25.14      3.07 o 
  -1   2  24        3.19        3.34      2.38 o 
   0   2  24        0.05       -0.50      1.90 o 
   1   2  24      311.69      335.47      5.99 o 
   2   2  24      187.85      183.96      6.10 o 
   3   2  24       47.94       53.29      4.46 o 
   4   2  24       36.25       54.82      4.72 o 
   5   2  24        3.64        8.46      6.75 o 
   6   2  24       42.44       38.05      7.37 o 
   7   2  24       12.90       15.96      6.75 o 
   8   2  24        0.97       -6.14      7.37 o 
  -8   3  24       12.76       19.63      3.40 o 
  -7   3  24        8.74        8.21      3.06 o 
  -6   3  24      110.92      107.63      4.97 o 
  -5   3  24        7.59        3.66      3.54 o 
  -4   3  24        0.12        0.55      2.83 o 
  -3   3  24       56.93       55.88      3.65 o 
  -2   3  24      230.62      219.32      5.10 o 
  -1   3  24        9.28       19.57      2.45 o 
   0   3  24        0.42        0.69      1.94 o 
   1   3  24        5.70       11.18      3.02 o 
   2   3  24       31.45       30.55      3.45 o 
   3   3  24      142.41      154.24      6.10 o 
   4   3  24       84.03       88.36      4.78 o 
   5   3  24       13.63       24.83      4.54 o 
   6   3  24        0.04        3.07      3.67 o 
   7   3  24       27.94       11.66      6.75 o 
  -8   4  24       27.39       29.57      3.60 o 
  -7   4  24       21.66       22.43      3.32 o 
  -6   4  24        8.64       11.59      3.01 o 
  -5   4  24       15.83       17.87      3.01 o 
  -4   4  24      128.24      116.19      4.20 o 
  -3   4  24       16.56       17.23      3.07 o 
  -2   4  24       33.86       34.70      2.73 o 
  -1   4  24      135.92      142.63      5.00 o 
   0   4  24       65.90       68.49      4.29 o 
   1   4  24       19.53       23.61      3.97 o 
   2   4  24       92.36      112.46      5.52 o 
   3   4  24       87.79       80.91      4.81 o 
   4   4  24        2.83       -2.92      2.66 o 
   5   4  24       52.04       50.67      8.59 o 
   6   4  24        8.93        5.83      5.83 o 
   7   4  24        5.73        9.12      4.42 o 
  -7   5  24        2.82        2.14      2.64 o 
  -6   5  24       14.26       26.95      3.60 o 
  -5   5  24       67.48       72.36      3.76 o 
  -4   5  24       12.24       22.26      4.46 o 
  -3   5  24       15.67       28.06      2.79 o 
  -2   5  24       57.12       57.52      3.80 o 
  -1   5  24       84.54       81.65      4.42 o 
   0   5  24        2.51        4.40      4.22 o 
   1   5  24       18.35       24.70      3.51 o 
   2   5  24       45.33       43.36      3.95 o 
   3   5  24       18.83       20.20      3.45 o 
   4   5  24       43.76       42.83      4.22 o 
   5   5  24        1.43        1.77      3.15 o 
   6   5  24       18.99       21.78      4.98 o 
  -6   6  24        7.92        2.39      2.45 o 
  -5   6  24        3.63        1.95      2.22 o 
  -4   6  24        2.37        4.04      2.36 o 
  -3   6  24        4.12        0.28      2.61 o 
  -2   6  24       27.82       28.70      3.42 o 
  -1   6  24       15.37       14.35      3.09 o 
   0   6  24       29.03       23.93      3.76 o 
   1   6  24       28.23       33.15      3.81 o 
   2   6  24       33.38       34.09      3.95 o 
   3   6  24        0.70       -0.61      3.02 o 
   4   6  24       65.95       72.37      5.17 o 
   5   6  24       18.52       21.50      4.02 o 
  -5   7  24       27.66       39.55      3.38 o 
  -4   7  24        5.03        5.02      4.87 o 
  -3   7  24        6.68        6.68      3.11 o 
  -2   7  24        0.68       -1.92      3.74 o 
  -1   7  24        0.16       -2.17      2.68 o 
   0   7  24        0.24        2.10      3.02 o 
   1   7  24       59.26       59.52      4.67 o 
   2   7  24        0.16       -0.25      3.09 o 
   3   7  24       36.56       45.31      4.60 o 
   4   7  24        3.32        5.74      3.51 o 
  -2   8  24        9.39        6.92      3.45 o 
  -1   8  24        9.08       11.21      3.38 o 
   0   8  24        2.44        4.24      3.18 o 
   1   8  24        0.08        0.63      3.15 o 
  -8   1  25        9.10        9.36      5.14 o 
  -7   1  25       21.12       31.79      5.32 o 
  -6   1  25       30.96       28.71      3.35 o 
  -5   1  25       35.49       37.42      3.47 o 
  -4   1  25        7.76        5.21      3.45 o 
  -3   1  25       24.51       31.28      3.13 o 
  -2   1  25       32.31       31.14      3.07 o 
  -1   1  25       44.89       49.65      3.90 o 
   0   1  25       25.42       27.37      2.94 o 
   1   1  25        5.88       16.80      2.59 o 
   2   1  25       12.79       22.24      3.22 o 
   3   1  25        0.36       -4.42      2.95 o 
   4   1  25       30.74       31.31      4.11 o 
   5   1  25        0.61       -4.91      4.91 o 
   6   1  25        0.22       -9.21      6.14 o 
   7   1  25       14.57       19.64      7.98 o 
  -8   2  25        8.73       15.84      5.05 o 
  -7   2  25        1.60        7.59      4.08 o 
  -6   2  25        4.38        4.68      2.76 o 
  -5   2  25        0.04        2.28      3.46 o 
  -4   2  25       20.09       29.22      3.28 o 
  -3   2  25        1.13       -1.70      2.38 o 
  -2   2  25      106.57       94.41      4.25 o 
  -1   2  25       39.80       41.81      3.30 o 
   0   2  25       54.67       55.80      3.63 o 
   1   2  25       15.76       24.60      2.66 o 
   2   2  25      182.41      193.44      6.45 o 
   3   2  25      169.44      168.19      6.30 o 
   4   2  25        8.90        7.67      3.47 o 
   5   2  25       15.23       13.88      4.30 o 
   6   2  25        4.62        2.46      6.14 o 
   7   2  25       21.51       27.01      7.98 o 
  -8   3  25       55.61       72.27      6.38 o 
  -7   3  25        0.57       -0.86      3.19 o 
  -6   3  25        6.79        6.40      3.20 o 
  -5   3  25       13.57       20.43      3.13 o 
  -4   3  25       17.79       17.72      2.82 o 
  -3   3  25       45.62       52.23      3.65 o 
  -2   3  25        1.26        4.88      2.42 o 
  -1   3  25        9.91       10.51      2.21 o 
   0   3  25       82.66       77.60      4.78 o 
   1   3  25       13.11       15.74      3.09 o 
   2   3  25       13.49       18.05      3.30 o 
   3   3  25        3.57        7.24      3.03 o 
   4   3  25       11.64        0.39      2.97 o 
   5   3  25       40.31       44.87      4.98 o 
   6   3  25        1.07       -3.14      3.83 o 
   7   3  25       10.72        9.21      6.75 o 
  -7   4  25        0.70       -2.00      2.81 o 
  -6   4  25       19.89       16.16      4.16 o 
  -5   4  25       24.77       27.05      3.56 o 
  -4   4  25       21.20       22.93      3.33 o 
  -3   4  25       16.15       19.84      3.52 o 
  -2   4  25        9.07        7.27      2.24 o 
  -1   4  25       18.63       18.61      4.08 o 
   0   4  25        2.12       -0.15      2.36 o 
   1   4  25       84.28       84.98      4.89 o 
   2   4  25       15.32       16.91      4.26 o 
   3   4  25        1.30        3.46      3.06 o 
   4   4  25       11.70        7.05      3.54 o 
   5   4  25       33.05       31.57      4.98 o 
   6   4  25       34.07       35.66      5.41 o 
  -6   5  25        6.15        8.37      3.03 o 
  -5   5  25        0.46        2.52      2.36 o 
  -4   5  25      114.62      106.81      4.60 o 
  -3   5  25       15.98       16.84      2.58 o 
  -2   5  25       12.33       10.23      2.87 o 
  -1   5  25       84.95       70.53      4.60 o 
   0   5  25        2.79        2.70      2.86 o 
   1   5  25        3.26        5.54      2.86 o 
   2   5  25       14.05       22.33      3.45 o 
   3   5  25       51.60       52.26      5.81 o 
   4   5  25        2.30       -1.75      2.92 o 
   5   5  25       23.12       25.59      5.60 o 
  -5   6  25       48.10       38.81      3.38 o 
  -4   6  25       22.34       25.70      2.89 o 
  -3   6  25       26.31       33.44      3.64 o 
  -2   6  25        0.15        0.05      2.50 o 
  -1   6  25        5.78        3.91      2.97 o 
   0   6  25       22.32       16.03      3.45 o 
   1   6  25        3.27        6.53      3.02 o 
   2   6  25        2.38       -3.38      2.79 o 
   3   6  25       12.72       13.79      3.74 o 
   4   6  25        5.34        3.05      3.30 o 
  -4   7  25       20.73       19.15      3.67 o 
  -3   7  25       46.04       34.67      3.77 o 
  -2   7  25        0.51       -2.95      3.09 o 
  -1   7  25       38.18       38.40      4.29 o 
   0   7  25        0.36       -1.14      3.02 o 
   1   7  25        1.92        7.22      4.52 o 
   2   7  25       80.32       96.00      5.82 o 
  -8   0  26       10.04       12.18      5.83 o 
  -7   0  26       43.70       40.61      5.56 o 
  -6   0  26        3.55        0.77     10.74 o 
  -5   0  26      161.97      152.84      8.06 o 
  -4   0  26       46.24       44.61      5.11 o 
  -3   0  26        8.40        8.22      3.62 o 
  -2   0  26       53.15       58.66      5.44 o 
  -1   0  26      285.33      286.52      9.42 o 
   0   0  26      175.26      185.42      7.94 o 
   1   0  26      350.42      374.40     10.62 o 
   2   0  26        6.14       -0.61      3.68 o 
  -8   1  26       99.74      122.42      5.81 o 
  -7   1  26       10.44        8.64      3.07 o 
  -6   1  26       24.01       35.36      3.67 o 
  -5   1  26        0.61       -2.37      2.38 o 
  -4   1  26       33.98       41.74      3.44 o 
  -3   1  26      144.49      123.22      4.69 o 
  -2   1  26       77.32       90.81      4.25 o 
  -1   1  26       30.17       22.37      2.78 o 
   0   1  26       12.92       12.94      2.68 o 
   1   1  26        8.50       10.72      2.59 o 
   2   1  26      220.72      239.07      8.99 o 
   3   1  26       21.06       40.51      6.14 o 
   5   1  26        2.58       -6.14      6.14 o 
   6   1  26       82.74       82.25     10.43 o 
  -8   2  26       52.41       64.80      4.59 o 
  -7   2  26       71.45       77.62     10.01 o 
  -6   2  26       72.47       70.37      4.57 o 
  -5   2  26       26.54       31.37      3.81 o 
  -4   2  26        0.68        4.07      2.42 o 
  -3   2  26      122.94      126.66      4.97 o 
  -2   2  26       48.48       46.19      3.44 o 
  -1   2  26      143.27      154.23      5.13 o 
   0   2  26        0.01        4.79      2.26 o 
   1   2  26       71.28       82.51      7.67 o 
   2   2  26        1.37        0.71      3.78 o 
   3   2  26        0.03       -3.90      2.60 o 
   4   2  26        2.22       -0.32      3.67 o 
   5   2  26        6.78        2.46      6.14 o 
   6   2  26       34.50       27.01      7.98 o 
  -7   3  26       93.23      101.30      5.31 o 
  -6   3  26        2.57        1.90      3.90 o 
  -5   3  26        2.16        5.29      2.91 o 
  -4   3  26       10.16        5.45      2.49 o 
  -3   3  26       24.51       34.77      3.63 o 
  -2   3  26        3.18        8.13      3.01 o 
  -1   3  26       21.86       35.24      3.32 o 
   0   3  26      141.20      121.88      5.32 o 
   1   3  26        6.62        5.82      2.72 o 
   2   3  26       27.08       30.70      3.51 o 
   3   3  26      225.25      218.14      7.12 o 
   4   3  26        9.12        7.33      3.68 o 
   5   3  26        2.36       -0.19      4.11 o 
   6   3  26       40.61       20.25      7.98 o 
  -7   4  26       51.40       69.02      4.76 o 
  -6   4  26       42.65       47.83      4.11 o 
  -5   4  26       73.75       87.25      5.23 o 
  -4   4  26        8.33       14.88      3.28 o 
  -3   4  26        3.85        6.95      2.78 o 
  -2   4  26      143.66      142.39      5.22 o 
  -1   4  26       24.55       27.17      5.76 o 
   0   4  26       29.65       33.43      3.65 o 
   1   4  26      109.98      109.93      5.80 o 
   2   4  26        0.08       -0.36      2.72 o 
   3   4  26        3.54        2.90      2.79 o 
   4   4  26       14.69       18.80      3.70 o 
   5   4  26       74.88       75.06      6.28 o 
  -6   5  26       54.71       54.59      4.30 o 
  -5   5  26        2.81        6.05      3.72 o 
  -4   5  26       18.96       17.35      3.45 o 
  -3   5  26       71.69       75.49      3.79 o 
  -2   5  26        3.65        6.40      3.37 o 
  -1   5  26        5.16        2.18      2.77 o 
   0   5  26        5.43        6.27      3.02 o 
   1   5  26        0.14       -3.74      2.49 o 
   2   5  26        7.30        8.72      3.22 o 
   3   5  26       58.43       54.70      4.58 o 
   4   5  26       16.88       19.93      3.95 o 
  -4   6  26       55.74       46.44      4.04 o 
  -3   6  26       15.93       16.61      3.36 o 
  -2   6  26       27.86       31.23      3.87 o 
  -1   6  26        4.62        0.39      2.86 o 
   0   6  26        5.97        2.07      3.15 o 
   1   6  26       23.84       25.25      3.70 o 
   2   6  26        0.17        0.77      3.29 o 
   3   6  26       20.94       19.33      3.97 o 
  -2   7  26       11.78       17.16      3.65 o 
  -1   7  26        0.11       -0.12      3.21 o 
   0   7  26        0.13       -4.82      5.66 o 
  -7   1  27        0.76        8.75      3.37 o 
  -6   1  27       11.40       19.58      3.47 o 
  -5   1  27        6.23       12.31      5.04 o 
  -4   1  27       42.70       47.47      3.80 o 
  -3   1  27        2.85        6.83      2.57 o 
  -2   1  27       65.75       61.99      3.99 o 
  -1   1  27       17.16       21.09      3.19 o 
   0   1  27        4.12        3.40      2.48 o 
   1   1  27       42.21       46.07      3.81 o 
   2   1  27      156.95      173.03      7.95 o 
   3   1  27       20.91       25.78      5.52 o 
   6   1  27        0.04       -2.46      7.37 o 
  -7   2  27       10.28       17.23      3.67 o 
  -6   2  27        0.03        5.38      2.83 o 
  -5   2  27       20.27       21.55      3.32 o 
  -4   2  27       38.48       36.31      3.47 o 
  -3   2  27        7.06        5.24      3.01 o 
  -2   2  27       69.34       78.90      4.21 o 
  -1   2  27        4.45        8.22      3.01 o 
   0   2  27        0.28        3.63      2.38 o 
   1   2  27        9.34        8.70      4.60 o 
   2   2  27       32.13       32.65      4.72 o 
   3   2  27       36.70       30.69      6.14 o 
   4   2  27       12.12       11.88      3.99 o 
   5   2  27       80.16       69.97      9.21 o 
  -6   3  27       11.78       16.42      3.42 o 
  -5   3  27        0.06        0.53      2.75 o 
  -4   3  27        1.20        4.89      3.28 o 
  -3   3  27        3.20       -0.13      2.44 o 
  -2   3  27       12.62       19.92      3.09 o 
  -1   3  27       68.31       68.32      4.09 o 
   0   3  27        0.25        4.87      4.60 o 
   1   3  27        6.14        9.03      3.02 o 
   2   3  27        0.09       -4.18      2.86 o 
   3   3  27        1.14        1.92      2.86 o 
   4   3  27        4.64        2.84      4.11 o 
   5   3  27        8.39       -3.13      4.60 o 
  -6   4  27       27.97       24.87      3.66 o 
  -5   4  27        3.21        2.14      2.95 o 
  -4   4  27      106.58      117.10      5.27 o 
  -3   4  27        0.08        4.42      4.34 o 
  -2   4  27        0.53        2.97      2.62 o 
  -1   4  27       13.83        6.92      3.58 o 
   0   4  27        7.56        9.62      3.09 o 
   1   4  27        0.15        0.95      2.77 o 
   2   4  27        5.22        2.10      3.15 o 
   3   4  27        1.73       -2.56      2.86 o 
   4   4  27       32.23       38.03      6.75 o 
  -5   5  27        0.70        7.70      3.29 o 
  -4   5  27        0.09        1.27      3.19 o 
  -3   5  27       11.08        7.47      3.65 o 
  -2   5  27       17.30       19.56      3.61 o 
  -1   5  27       12.66       13.59      3.22 o 
   0   5  27        0.02       -3.78      2.66 o 
   1   5  27        7.52        7.93      3.28 o 
   2   5  27       19.89       29.75      3.97 o 
   3   5  27        0.49        0.06      3.22 o 
  -3   6  27       19.95       14.50      3.34 o 
  -2   6  27        5.65       17.84      3.70 o 
  -1   6  27       12.91       14.61      3.70 o 
   0   6  27        2.83       -0.59      2.92 o 
   1   6  27        3.05       -3.29      3.02 o 
  -6   0  28        0.12        2.95      4.18 o 
  -5   0  28       15.77       24.28     15.04 o 
  -4   0  28       44.66       45.39      5.11 o 
  -3   0  28        0.64       -5.14      5.52 o 
  -2   0  28      117.48      134.38      7.37 o 
  -1   0  28       10.46       14.12      9.21 o 
   0   0  28        7.80       19.40      4.42 o 
   1   0  28      145.31      162.37      7.81 o 
   2   0  28       58.69       79.18      7.37 o 
  -6   1  28        0.50        3.28      4.25 o 
  -5   1  28        3.77        3.09      2.67 o 
  -4   1  28        0.01        3.32      3.46 o 
  -3   1  28        3.05        2.48      2.63 o 
  -2   1  28       53.93       54.07      3.68 o 
  -1   1  28        2.16        0.75      2.38 o 
   0   1  28        0.01        0.93      2.57 o 
   1   1  28       29.03       32.63      3.65 o 
   2   1  28        7.65       12.28      4.91 o 
   3   1  28       34.46       49.10      6.75 o 
  -6   2  28        9.18       11.32      3.32 o 
  -5   2  28       32.14       47.37      3.93 o 
  -4   2  28        0.01        4.60      3.37 o 
  -3   2  28       42.77       46.74      3.65 o 
  -2   2  28       52.39       49.08      5.32 o 
  -1   2  28       36.35       54.63      4.78 o 
   0   2  28       56.85       61.77      3.80 o 
   1   2  28       39.43       61.21      8.59 o 
   2   2  28        7.03        7.50      4.91 o 
   3   2  28       31.77       23.32      6.14 o 
   4   2  28       20.90       27.62      6.14 o 
   5   2  28        6.42        3.07      6.75 o 
  -5   3  28       20.15       26.20      3.51 o 
  -4   3  28        5.97       13.62      3.33 o 
  -3   3  28      109.45      127.14      5.34 o 
  -2   3  28       30.80       33.98      3.47 o 
  -1   3  28       57.24       57.13      5.05 o 
   0   3  28        2.77        4.80      5.83 o 
   1   3  28        4.47       -0.25      3.52 o 
   2   3  28       81.84       90.98      9.51 o 
   3   3  28        0.35        3.52      3.22 o 
   4   3  28        3.60        9.14      4.60 o 
  -5   4  28       55.17       60.93      4.55 o 
  -4   4  28        8.21        6.89      3.81 o 
  -3   4  28       35.17       43.34      4.59 o 
  -2   4  28       54.51       65.98      5.47 o 
  -1   4  28        0.04       -0.68      3.62 o 
   0   4  28        4.21       10.19      4.09 o 
   1   4  28       29.25       30.33      3.87 o 
   2   4  28       22.86       27.65      4.02 o 
   3   4  28        0.01       -1.09      3.36 o 
  -3   5  28       49.61       84.37      9.33 o 
  -2   5  28       35.98       28.04      5.83 o 
  -1   5  28       16.42       17.88      3.33 o 
   0   5  28       25.95       22.04      3.95 o 
   1   5  28        1.03        1.60      3.09 o 
   2   5  28       18.47       20.42      4.01 o 
  -5   1  29        3.47       -2.34      2.76 o 
  -4   1  29       16.14       20.36      4.02 o 
  -3   1  29       17.42       20.20      3.19 o 
  -2   1  29        1.79        6.39      2.74 o 
  -1   1  29        1.29       -0.40      2.55 o 
   0   1  29       26.47       29.24      3.37 o 
   1   1  29        4.78        3.96      5.22 o 
   2   1  29       22.56       22.71      6.14 o 
  -5   2  29       42.74       63.16      5.76 o 
  -4   2  29        1.28        2.88      3.07 o 
  -3   2  29        1.43        7.88      2.92 o 
  -2   2  29        0.36       -0.31      2.41 o 
  -1   2  29        1.74        3.55      2.56 o 
   0   2  29       13.91       17.36      8.59 o 
   1   2  29        1.42        0.68      3.83 o 
   2   2  29        7.27       14.07      8.29 o 
   3   2  29       56.35       58.31      7.98 o 
  -4   3  29        0.77        4.21      4.43 o 
  -3   3  29        9.48       10.74      3.81 o 
  -2   3  29       10.55       11.20      4.16 o 
  -1   3  29        0.43        7.19      5.75 o 
   0   3  29        0.87        4.08      4.28 o 
   1   3  29        2.23        1.91      3.83 o 
   2   3  29       19.38       27.12      4.72 o 
   3   3  29       36.48       40.51      7.37 o 
  -3   4  29       14.82        9.66      3.25 o 
  -2   4  29       21.69       36.22      9.98 o 
  -1   4  29        0.44       -0.16      3.97 o 
   0   4  29        0.02       -3.86      3.52 o 
   1   4  29        2.83       13.09      4.54 o 
   2   4  29        4.79        6.32      3.51 o 
  -4   0  30       11.42       20.11      7.67 o 
  -3   0  30        0.04        1.65      3.71 o 
  -2   0  30       58.29       66.12     16.27 o 
  -1   0  30        0.39       -0.19      3.71 o 
   0   0  30        1.97       -3.14      7.37 o 
   1   0  30        0.28        3.68      4.91 o 
  -4   1  30        7.20       16.24      3.32 o 
  -3   1  30       48.96       57.67      4.29 o 
  -2   1  30       93.40       99.31      4.91 o 
  -1   1  30       34.25       23.38      3.32 o 
   0   1  30       23.09       27.62      3.25 o 
   1   1  30        0.85        6.91      4.60 o 
   2   1  30       12.50       10.43      5.52 o 
  -3   2  30       68.37       96.88      5.02 o 
  -2   2  30        0.20        2.99      4.25 o 
  -1   2  30       33.31       29.73      6.73 o 
   0   2  30        9.52       17.67      4.42 o 
   1   2  30       22.56       24.11      4.91 o 
   2   2  30       28.15       34.99      6.75 o 
  -2   3  30       88.35       96.22      4.99 o 
  -1   3  30        1.19       -3.72      3.62 o 
   0   3  30       16.90       27.82      4.99 o 
   1   3  30       17.38       14.41      4.87 o 
  -1   1  31       15.34       20.30      4.96 o 
   0   1  31        5.23        7.83      3.14 o 
                                                 
